# Supplementary material for: Bis(1,3-benzothia­zole-2-thiol­ato)[(Z)-methyl 2-(2-amino-1,3-thia­zol-4-yl)-2-(methoxy­imino)acetate]nickel(II)
Source: Acta Crystallogr Sect E Struct Rep Online. 2010 Apr 30;66(Pt 5):m587–8. doi: 10.1107/S1600536810015072 (PMC2979032; doi:10.1107/S1600536810015072)
Supplement: Supplementary file 1 [file e-66-0m587-sup1.cif]

##############################################################################
###                                                                        ###
###        Electronic paper (Acta Crystallographica Section E)             ###
###                                                                        ###
##############################################################################
#                                                                            #
# This CIF contains the data in a paper accepted for publication in Acta     #
# Crystallographica Section E. It conforms to the requirements of Notes      #
# for Authors for Section E, and has been peer reviewed under the auspices   #
# of the IUCr Commission on Journals.                                        #
#                                                                            #
# Full details of the Crystallographic Information File format               #
# are given in the paper "The Crystallographic Information File (CIF):       #
# a New Standard Archive File for Crystallography" by S. R. Hall, F. H.      #
# Allen and I. D. Brown [Acta Cryst. (1991), A47, 655-685].                  #
#                                                                            #
# The current version of the core CIF dictionary is obtainable from          #
# ftp://ftp.iucr.org/pub/cif_core.dic. The current version number is 2.4.    #
#                                                                            #
# Software is freely available for graphical display of the structure(s) in  #
# this CIF.  For information consult the CIF home page http://www.iucr.org/  #
# cif/home.html                                                              #
#                                                                            #
# This file may be used for bona fide research purposes within the           #
# scientific community so long as proper attribution is given to the journal # 
# article from which it was obtained.                                        #
#                                                                            #
##############################################################################
                                             
data_global
_audit_creation_method     SHELXL-97
_journal_date_recd_electronic     2010-04-14
_journal_date_accepted     2010-04-24
_journal_name_full     'Acta Crystallographica, Section E'
_journal_year     2010
_journal_volume     66
_journal_issue      5
_journal_page_first     m587
_journal_page_last     m588
_journal_paper_category     QM
_journal_coeditor_code     SJ2774
loop_
    _publ_contact_author_name
    _publ_contact_author_address
    _publ_contact_author_email
    '\;Khan, Islam Ullah'
;
Materials Chemistry Laboratory
Department of Chemistry
Government College University
Lahore-54000
Pakistan
;
 'iuklodhi@yahoo.com'
    '\;Sahin, Onur'
;
Department of Physics
Ondokuz May\?is University
TR-55139 Samsun
Turkey
;
 'onurs@omu.edu.tr'
_publ_section_title
;
Bis(1,3-benzothiazole-2-thiolato)[(<i>Z</i>)-methyl
2-(2-amino-1,3-thiazol-4-yl)-2-(methoxyimino)acetate]nickel(II)
;
loop_
    _publ_author_name
    _publ_author_address
    'Khan, Islam Ullah'
;
Materials Chemistry Laboratory
Department of Chemistry
Government College University
Lahore 54000
Pakistan
;
    '\;Sahin, Onur'
;
Department of Physics
Ondokuz May\?is University
TR-55139 Samsun
Turkey
;
    'Jillani, Shehzada Muhammad Sajid'
;
Materials Chemistry Laboratory
Department of Chemistry
Government College University
Lahore 54000
Pakistan
;
    'Sharif, Shahzad'
;
Materials Chemistry Laboratory
Department of Chemistry
Government College University
Lahore 54000
Pakistan
;
    'B\"uy\"ukg\"ung\"or, Orhan'
;
Department of Physics
Ondokuz May\?is University
TR-55139 Samsun
Turkey
;
data_I
_chemical_name_systematic
;
Bis(1,3-benzothiazole-2-thiolato)[(<i>Z</i>)-methyl
2-(2-amino-1,3-thiazol-4-yl)-2-(methoxyimino)acetate]nickel(II)
;
_chemical_name_common     ?
_chemical_formula_moiety     'C21 H17 N5 Ni O3 S5'
_chemical_formula_sum     'C21 H17 N5 Ni O3 S5'
_chemical_formula_iupac     '[Ni (C7 H4 N S2)2 (C7 H9 N3 O3 S)]'
_chemical_formula_weight     606.41
_chemical_melting_point     ?
_symmetry_cell_setting     monoclinic
_symmetry_space_group_name_H-M     'P 21/c'
_symmetry_space_group_name_Hall     '-P 2ybc'
loop_
    _symmetry_equiv_pos_as_xyz
    'x, y, z'
    '-x, y+1/2, -z+1/2'
    '-x, -y, -z'
    'x, -y-1/2, z-1/2'
_cell_length_a     17.8387(11)
_cell_length_b     7.8701(5)
_cell_length_c     17.9861(10)
_cell_angle_alpha     90.00
_cell_angle_beta     98.639(2)
_cell_angle_gamma     90.00
_cell_volume     2496.5(3)
_cell_formula_units_Z     4
_cell_measurement_reflns_used     4277
_cell_measurement_theta_min     2.29
_cell_measurement_theta_max     23.31
_cell_measurement_temperature     296
_exptl_crystal_description     needle
_exptl_crystal_colour     colourless
_exptl_crystal_size_max     0.42
_exptl_crystal_size_mid     0.37
_exptl_crystal_size_min     0.34
_exptl_crystal_density_diffrn     1.613
_exptl_crystal_density_meas     ?
_exptl_crystal_density_method     'not measured'
_exptl_crystal_F_000     1240
_exptl_absorpt_coefficient_mu     1.230
_exptl_absorpt_correction_type     none
_exptl_absorpt_process_details     ?
_exptl_absorpt_correction_T_min     ?
_exptl_absorpt_correction_T_max     ?
_exptl_special_details
;
;
_diffrn_ambient_temperature     296
_diffrn_radiation_type     MoK\a
_diffrn_radiation_wavelength     0.71073
_diffrn_radiation_source     'fine-focus sealed tube'
_diffrn_radiation_monochromator     graphite
_diffrn_measurement_device_type     'Bruker APEXII CCD area-detector'
_diffrn_measurement_method     '\f and \w scans '
_diffrn_detector_area_resol_mean     ?
_diffrn_reflns_number     26981
_diffrn_reflns_av_R_equivalents     0.0559
_diffrn_reflns_av_sigmaI/netI     0.0634
_diffrn_reflns_theta_min     1.15
_diffrn_reflns_theta_max     28.31
_diffrn_reflns_theta_full     28.31
_diffrn_measured_fraction_theta_max     0.991
_diffrn_measured_fraction_theta_full     0.991
_diffrn_reflns_limit_h_min     -23
_diffrn_reflns_limit_h_max     23
_diffrn_reflns_limit_k_min     -10
_diffrn_reflns_limit_k_max     10
_diffrn_reflns_limit_l_min     -20
_diffrn_reflns_limit_l_max     23
_diffrn_standards_number     0
_diffrn_standards_interval_count     ?
_diffrn_standards_interval_time     ?
_diffrn_standards_decay_%     ?
_refine_special_details
;
Refinement of <i>F</i>^2^ against ALL reflections. The weighted <i>R</i>-factor
wR and goodness of fit <i>S</i> are based on <i>F</i>^2^, conventional
<i>R</i>-factors <i>R</i> are based on <i>F</i>, with <i>F</i> set to zero for
negative <i>F</i>^2^. The threshold expression of <i>F</i>^2^ >
\s(<i>F</i>^2^) is used only for calculating <i>R</i>-factors(gt) etc. and is
not relevant to the choice of reflections for refinement. <i>R</i>-factors
based on <i>F</i>^2^ are statistically about twice as large as those based on
<i>F</i>, and <i>R</i>- factors based on ALL data will be even larger.
;
_reflns_number_total     6164
_reflns_number_gt     3512
_reflns_threshold_expression     I>2\s(I)
_refine_ls_structure_factor_coef     Fsqd
_refine_ls_matrix_type     full
_refine_ls_R_factor_all     0.1011
_refine_ls_R_factor_gt     0.0433
_refine_ls_wR_factor_gt     0.0962
_refine_ls_wR_factor_ref     0.1308
_refine_ls_goodness_of_fit_ref     1.027
_refine_ls_restrained_S_all     1.027
_refine_ls_number_reflns     6164
_refine_ls_number_parameters     324
_refine_ls_number_restraints     2
_refine_ls_hydrogen_treatment     mixed
_refine_ls_weighting_scheme     calc
_refine_ls_weighting_details
                 'calc w=1/[\s^2^(Fo^2^)+(0.0609P)^2^] where P=(Fo^2^+2Fc^2^)/3'
_atom_sites_solution_hydrogens     geom
_atom_sites_solution_primary     direct
_atom_sites_solution_secondary     difmap
_refine_ls_shift/su_max     0.001
_refine_ls_shift/su_mean     0.000
_refine_diff_density_max     0.394
_refine_diff_density_min     -0.315
_refine_ls_extinction_method     none
_refine_ls_extinction_coef     ?
loop_
    _atom_type_symbol
    _atom_type_description
    _atom_type_scat_dispersion_real
    _atom_type_scat_dispersion_imag
    _atom_type_scat_source
    'C' 'C' 0.0033 0.0016
                         'International Tables Vol C Tables 4.2.6.8 and 6.1.1.4'
    'H' 'H' 0.0000 0.0000
                         'International Tables Vol C Tables 4.2.6.8 and 6.1.1.4'
    'N' 'N' 0.0061 0.0033
                         'International Tables Vol C Tables 4.2.6.8 and 6.1.1.4'
    'O' 'O' 0.0106 0.0060
                         'International Tables Vol C Tables 4.2.6.8 and 6.1.1.4'
    'S' 'S' 0.1246 0.1234
                         'International Tables Vol C Tables 4.2.6.8 and 6.1.1.4'
    'Ni' 'Ni' 0.3393 1.1124
                         'International Tables Vol C Tables 4.2.6.8 and 6.1.1.4'
_computing_data_collection     'APEX2 (Bruker, 2007)'
_computing_cell_refinement     'SAINT (Bruker, 2007)'
_computing_data_reduction     'SAINT (Bruker, 2007)'
_computing_structure_solution     'SHELXS97 (Sheldrick, 2008)'
_computing_structure_refinement     'SHELXL97 (Sheldrick, 2008)'
_computing_molecular_graphics     'ORTEP-3 for Windows (Farrugia, 1997)'
_computing_publication_material     'WinGX (Farrugia, 1999)'
loop_
    _atom_site_type_symbol
    _atom_site_label
    _atom_site_fract_x
    _atom_site_fract_y
    _atom_site_fract_z
    _atom_site_U_iso_or_equiv
    _atom_site_adp_type
    _atom_site_calc_flag
    _atom_site_refinement_flags
    _atom_site_occupancy
    _atom_site_disorder_assembly
    _atom_site_disorder_group
    C C1 0.1273(2) 0.1742(5) 1.06227(18) 0.0477(9) Uani d . 1 . .
    C C2 0.0859(2) 0.3229(6) 1.0511(2) 0.0597(11) Uani d . 1 . .
    H H2 0.1078 0.4225 1.0367 0.072 Uiso calc R 1 . .
    C C3 0.0109(3) 0.3189(8) 1.0620(3) 0.0794(15) Uani d . 1 . .
    H H3 -0.0182 0.4171 1.0540 0.095 Uiso calc R 1 . .
    C C4 -0.0216(3) 0.1725(9) 1.0845(3) 0.0903(18) Uani d . 1 . .
    H H4 -0.0722 0.1741 1.0916 0.108 Uiso calc R 1 . .
    C C5 0.0185(3) 0.0264(8) 1.0963(3) 0.0841(16) Uani d . 1 . .
    H H5 -0.0040 -0.0717 1.1115 0.101 Uiso calc R 1 . .
    C C6 0.0942(2) 0.0261(6) 1.0853(2) 0.0607(11) Uani d . 1 . .
    C C7 0.2253(2) -0.0043(5) 1.06449(18) 0.0443(9) Uani d . 1 . .
    C C8 0.1283(2) 0.1743(5) 0.80170(18) 0.0440(9) Uani d . 1 . .
    C C9 0.0844(2) 0.0802(6) 0.7465(2) 0.0593(11) Uani d . 1 . .
    H H9 0.0446 0.1301 0.7146 0.071 Uiso calc R 1 . .
    C C10 0.1009(2) -0.0861(6) 0.7403(2) 0.0646(12) Uani d . 1 . .
    H H10 0.0720 -0.1508 0.7032 0.078 Uiso calc R 1 . .
    C C11 0.1593(3) -0.1627(5) 0.7872(2) 0.0602(11) Uani d . 1 . .
    H H11 0.1693 -0.2774 0.7810 0.072 Uiso calc R 1 . .
    C C12 0.2033(2) -0.0723(5) 0.8431(2) 0.0474(9) Uani d . 1 . .
    H H12 0.2420 -0.1248 0.8753 0.057 Uiso calc R 1 . .
    C C13 0.18813(18) 0.0992(4) 0.84986(16) 0.0342(7) Uani d . 1 . .
    C C14 0.20073(18) 0.3672(4) 0.89389(18) 0.0396(8) Uani d . 1 . .
    C C15 0.4252(2) 0.2366(5) 0.90876(18) 0.0449(9) Uani d . 1 . .
    C C16 0.5309(2) 0.2658(5) 1.01051(19) 0.0511(10) Uani d . 1 . .
    H H16 0.5764 0.2740 1.0431 0.061 Uiso calc R 1 . .
    C C17 0.46199(18) 0.2752(4) 1.03122(17) 0.0395(8) Uani d . 1 . .
    C C18 0.44057(19) 0.3070(5) 1.10545(17) 0.0400(8) Uani d . 1 . .
    C C19 0.4991(2) 0.3044(5) 1.17575(19) 0.0480(10) Uani d . 1 . .
    C C20 0.6241(2) 0.3713(7) 1.2288(2) 0.0851(16) Uani d . 1 . .
    H H20A 0.6677 0.4288 1.2156 0.128 Uiso calc R 1 . .
    H H20B 0.6367 0.2549 1.2407 0.128 Uiso calc R 1 . .
    H H20C 0.6085 0.4257 1.2718 0.128 Uiso calc R 1 . .
    C C21 0.2788(2) 0.4476(6) 1.1692(2) 0.0766(14) Uani d . 1 . .
    H H21A 0.2668 0.4729 1.2183 0.115 Uiso calc R 1 . .
    H H21B 0.2407 0.3734 1.1434 0.115 Uiso calc R 1 . .
    H H21C 0.2801 0.5511 1.1412 0.115 Uiso calc R 1 . .
    N N1 0.20268(14) 0.1531(4) 1.05239(14) 0.0379(7) Uani d . 1 . .
    N N2 0.22816(14) 0.2105(3) 0.90121(14) 0.0341(6) Uani d . 1 . .
    N N3 0.40088(14) 0.2583(4) 0.97356(14) 0.0390(7) Uani d . 1 . .
    N N4 0.36948(16) 0.3292(4) 1.10589(14) 0.0421(7) Uani d . 1 . .
    N N5 0.3796(2) 0.2109(6) 0.84349(18) 0.0689(11) Uani d D 1 . .
    H H5A 0.3330(13) 0.195(6) 0.846(3) 0.099(18) Uiso d D 1 . .
    H H5B 0.400(2) 0.197(5) 0.8034(15) 0.075(14) Uiso d D 1 . .
    O O1 0.35067(14) 0.3667(4) 1.17628(12) 0.0565(7) Uani d . 1 . .
    O O2 0.48854(16) 0.2341(4) 1.23206(15) 0.0793(10) Uani d . 1 . .
    O O3 0.56225(14) 0.3783(4) 1.16549(13) 0.0603(7) Uani d . 1 . .
    S S1 0.15776(7) -0.14012(16) 1.09195(7) 0.0752(4) Uani d . 1 . .
    S S2 0.31353(5) -0.06091(13) 1.04963(6) 0.0561(3) Uani d . 1 . .
    S S3 0.12298(6) 0.38890(12) 0.82287(6) 0.0565(3) Uani d . 1 . .
    S S4 0.24041(6) 0.52105(12) 0.95328(5) 0.0520(3) Uani d . 1 . .
    S S5 0.52295(5) 0.23624(15) 0.91477(5) 0.0567(3) Uani d . 1 . .
    Ni Ni1 0.29632(2) 0.24588(5) 1.00641(2) 0.03629(14) Uani d . 1 . .
loop_
    _atom_site_aniso_label
    _atom_site_aniso_U_11
    _atom_site_aniso_U_22
    _atom_site_aniso_U_33
    _atom_site_aniso_U_12
    _atom_site_aniso_U_13
    _atom_site_aniso_U_23
    C1 0.035(2) 0.077(3) 0.0312(18) 0.0005(19) 0.0061(15) 0.0008(18)
    C2 0.038(2) 0.086(3) 0.055(2) 0.015(2) 0.0075(18) -0.003(2)
    C3 0.042(3) 0.134(5) 0.065(3) 0.022(3) 0.018(2) -0.010(3)
    C4 0.035(3) 0.180(6) 0.059(3) 0.001(3) 0.022(2) -0.014(3)
    C5 0.049(3) 0.143(5) 0.067(3) -0.024(3) 0.028(2) 0.000(3)
    C6 0.045(2) 0.095(3) 0.045(2) -0.013(2) 0.0139(18) 0.002(2)
    C7 0.041(2) 0.057(2) 0.0363(18) -0.0005(17) 0.0095(15) 0.0108(16)
    C8 0.043(2) 0.052(2) 0.0368(19) -0.0017(17) 0.0051(16) 0.0007(16)
    C9 0.051(2) 0.079(3) 0.045(2) -0.006(2) -0.0011(18) -0.004(2)
    C10 0.069(3) 0.074(3) 0.051(2) -0.021(2) 0.011(2) -0.019(2)
    C11 0.080(3) 0.045(2) 0.061(3) -0.016(2) 0.031(2) -0.009(2)
    C12 0.055(2) 0.043(2) 0.047(2) -0.0021(18) 0.0171(18) 0.0041(17)
    C13 0.0340(18) 0.042(2) 0.0288(16) -0.0045(15) 0.0114(13) 0.0041(14)
    C14 0.0390(19) 0.042(2) 0.0379(18) 0.0000(16) 0.0066(14) 0.0059(15)
    C15 0.0353(19) 0.070(3) 0.0310(17) 0.0007(17) 0.0116(14) 0.0010(17)
    C16 0.035(2) 0.084(3) 0.0359(18) 0.0064(19) 0.0094(15) 0.0042(18)
    C17 0.0318(18) 0.058(2) 0.0298(16) 0.0000(15) 0.0078(13) 0.0029(15)
    C18 0.0311(18) 0.063(2) 0.0272(16) 0.0015(16) 0.0076(13) 0.0020(15)
    C19 0.035(2) 0.081(3) 0.0286(19) 0.0021(18) 0.0049(15) 0.0021(17)
    C20 0.041(2) 0.140(5) 0.067(3) -0.006(3) -0.019(2) 0.011(3)
    C21 0.047(3) 0.131(4) 0.054(2) 0.021(3) 0.014(2) -0.028(3)
    N1 0.0304(15) 0.0493(18) 0.0359(15) 0.0019(13) 0.0111(11) 0.0052(13)
    N2 0.0316(15) 0.0374(16) 0.0335(14) -0.0010(12) 0.0052(11) 0.0032(12)
    N3 0.0300(15) 0.062(2) 0.0258(13) -0.0044(13) 0.0061(11) -0.0009(13)
    N4 0.0345(16) 0.067(2) 0.0276(14) 0.0020(14) 0.0120(12) -0.0021(13)
    N5 0.043(2) 0.136(4) 0.0301(17) -0.014(2) 0.0131(15) -0.0117(19)
    O1 0.0418(15) 0.102(2) 0.0273(12) 0.0106(14) 0.0117(10) -0.0078(13)
    O2 0.0513(18) 0.146(3) 0.0385(16) -0.0071(17) 0.0009(13) 0.0277(17)
    O3 0.0345(15) 0.099(2) 0.0440(14) -0.0096(14) -0.0039(11) 0.0060(14)
    S1 0.0697(8) 0.0732(8) 0.0864(8) -0.0135(6) 0.0235(6) 0.0291(7)
    S2 0.0450(6) 0.0578(6) 0.0653(6) 0.0135(5) 0.0076(5) 0.0124(5)
    S3 0.0585(7) 0.0500(6) 0.0549(6) 0.0118(5) -0.0118(5) 0.0046(5)
    S4 0.0647(7) 0.0398(5) 0.0495(5) -0.0027(5) 0.0023(5) -0.0028(4)
    S5 0.0347(5) 0.1025(9) 0.0359(5) 0.0064(5) 0.0150(4) 0.0007(5)
    Ni1 0.0291(2) 0.0506(3) 0.0298(2) 0.0005(2) 0.00674(16) 0.00160(19)
_geom_special_details
;
All esds (except the esd in the dihedral angle between two l.s. planes) are
estimated using the full covariance matrix. The cell esds are taken into
account individually in the estimation of esds in distances, angles and
torsion angles; correlations between esds in cell parameters are only used
when they are defined by crystal symmetry. An approximate (isotropic)
treatment of cell esds is used for estimating esds involving l.s. planes.
;
loop_
    _geom_bond_atom_site_label_1
    _geom_bond_atom_site_label_2
    _geom_bond_site_symmetry_2
    _geom_bond_distance
    _geom_bond_publ_flag
    C1 C2 . 1.382(6) ?
    C1 N1 . 1.392(4) ?
    C1 C6 . 1.398(5) ?
    C2 C3 . 1.380(6) ?
    C2 H2 . 0.9300 ?
    C3 C4 . 1.378(8) ?
    C3 H3 . 0.9300 ?
    C4 C5 . 1.354(7) ?
    C4 H4 . 0.9300 ?
    C5 C6 . 1.394(6) ?
    C5 H5 . 0.9300 ?
    C6 S1 . 1.724(5) ?
    C7 N1 . 1.311(4) ?
    C7 S2 . 1.695(4) ?
    C7 S1 . 1.737(4) ?
    C8 C9 . 1.383(5) ?
    C8 C13 . 1.401(4) ?
    C8 S3 . 1.737(4) ?
    C9 C10 . 1.350(6) ?
    C9 H9 . 0.9300 ?
    C10 C11 . 1.377(6) ?
    C10 H10 . 0.9300 ?
    C11 C12 . 1.376(5) ?
    C11 H11 . 0.9300 ?
    C12 C13 . 1.385(5) ?
    C12 H12 . 0.9300 ?
    C13 N2 . 1.390(4) ?
    C14 N2 . 1.326(4) ?
    C14 S4 . 1.697(3) ?
    C14 S3 . 1.747(3) ?
    C15 N3 . 1.315(4) ?
    C15 N5 . 1.340(4) ?
    C15 S5 . 1.730(4) ?
    C16 C17 . 1.339(5) ?
    C16 S5 . 1.722(4) ?
    C16 H16 . 0.9300 ?
    C17 N3 . 1.394(4) ?
    C17 C18 . 1.464(5) ?
    C18 N4 . 1.281(4) ?
    C18 C19 . 1.514(4) ?
    C19 O2 . 1.194(4) ?
    C19 O3 . 1.305(4) ?
    C20 O3 . 1.463(4) ?
    C20 H20A . 0.9600 ?
    C20 H20B . 0.9600 ?
    C20 H20C . 0.9600 ?
    C21 O1 . 1.421(4) ?
    C21 H21A . 0.9600 ?
    C21 H21B . 0.9600 ?
    C21 H21C . 0.9600 ?
    N1 Ni1 . 2.103(3) Y
    N2 Ni1 . 2.108(2) Y
    N3 Ni1 . 2.042(3) Y
    N4 O1 . 1.389(3) ?
    N4 Ni1 . 2.153(3) Y
    N5 H5A . 0.848(19) ?
    N5 H5B . 0.863(19) ?
    S2 Ni1 . 2.5410(11) Y
    S4 Ni1 . 2.5123(10) Y
loop_
    _geom_angle_atom_site_label_1
    _geom_angle_atom_site_label_2
    _geom_angle_atom_site_label_3
    _geom_angle_site_symmetry_1
    _geom_angle_site_symmetry_3
    _geom_angle
    _geom_angle_publ_flag
    C2 C1 N1 . . 126.0(4) ?
    C2 C1 C6 . . 120.5(4) ?
    N1 C1 C6 . . 113.4(4) ?
    C3 C2 C1 . . 117.9(5) ?
    C3 C2 H2 . . 121.0 ?
    C1 C2 H2 . . 121.0 ?
    C4 C3 C2 . . 121.4(5) ?
    C4 C3 H3 . . 119.3 ?
    C2 C3 H3 . . 119.3 ?
    C5 C4 C3 . . 121.3(5) ?
    C5 C4 H4 . . 119.3 ?
    C3 C4 H4 . . 119.3 ?
    C4 C5 C6 . . 118.7(5) ?
    C4 C5 H5 . . 120.7 ?
    C6 C5 H5 . . 120.7 ?
    C5 C6 C1 . . 120.2(4) ?
    C5 C6 S1 . . 129.3(4) ?
    C1 C6 S1 . . 110.5(3) ?
    N1 C7 S2 . . 119.5(3) ?
    N1 C7 S1 . . 114.8(3) ?
    S2 C7 S1 . . 125.7(2) ?
    C9 C8 C13 . . 120.9(4) ?
    C9 C8 S3 . . 129.4(3) ?
    C13 C8 S3 . . 109.6(2) ?
    C10 C9 C8 . . 118.2(4) ?
    C10 C9 H9 . . 120.9 ?
    C8 C9 H9 . . 120.9 ?
    C9 C10 C11 . . 121.8(4) ?
    C9 C10 H10 . . 119.1 ?
    C11 C10 H10 . . 119.1 ?
    C12 C11 C10 . . 121.1(4) ?
    C12 C11 H11 . . 119.4 ?
    C10 C11 H11 . . 119.4 ?
    C11 C12 C13 . . 118.1(3) ?
    C11 C12 H12 . . 121.0 ?
    C13 C12 H12 . . 121.0 ?
    C12 C13 N2 . . 125.8(3) ?
    C12 C13 C8 . . 119.8(3) ?
    N2 C13 C8 . . 114.4(3) ?
    N2 C14 S4 . . 119.2(2) ?
    N2 C14 S3 . . 113.8(2) ?
    S4 C14 S3 . . 126.9(2) ?
    N3 C15 N5 . . 123.9(3) ?
    N3 C15 S5 . . 114.1(2) ?
    N5 C15 S5 . . 121.9(3) ?
    C17 C16 S5 . . 110.2(3) ?
    C17 C16 H16 . . 124.9 ?
    S5 C16 H16 . . 124.9 ?
    C16 C17 N3 . . 115.8(3) ?
    C16 C17 C18 . . 129.7(3) ?
    N3 C17 C18 . . 114.4(3) ?
    N4 C18 C17 . . 115.0(3) ?
    N4 C18 C19 . . 123.8(3) ?
    C17 C18 C19 . . 121.1(3) ?
    O2 C19 O3 . . 125.2(3) ?
    O2 C19 C18 . . 122.5(3) ?
    O3 C19 C18 . . 112.2(3) ?
    O3 C20 H20A . . 109.5 ?
    O3 C20 H20B . . 109.5 ?
    H20A C20 H20B . . 109.5 ?
    O3 C20 H20C . . 109.5 ?
    H20A C20 H20C . . 109.5 ?
    H20B C20 H20C . . 109.5 ?
    O1 C21 H21A . . 109.5 ?
    O1 C21 H21B . . 109.5 ?
    H21A C21 H21B . . 109.5 ?
    O1 C21 H21C . . 109.5 ?
    H21A C21 H21C . . 109.5 ?
    H21B C21 H21C . . 109.5 ?
    C7 N1 C1 . . 111.8(3) ?
    C7 N1 Ni1 . . 98.7(2) ?
    C1 N1 Ni1 . . 148.0(2) ?
    C14 N2 C13 . . 112.0(3) ?
    C14 N2 Ni1 . . 96.95(19) ?
    C13 N2 Ni1 . . 148.1(2) ?
    C15 N3 C17 . . 110.3(3) ?
    C15 N3 Ni1 . . 133.5(2) ?
    C17 N3 Ni1 . . 115.8(2) ?
    C18 N4 O1 . . 114.2(3) ?
    C18 N4 Ni1 . . 115.5(2) ?
    O1 N4 Ni1 . . 128.5(2) ?
    C15 N5 H5A . . 116(3) ?
    C15 N5 H5B . . 118(3) ?
    H5A N5 H5B . . 125(4) ?
    N4 O1 C21 . . 110.6(2) ?
    C19 O3 C20 . . 116.0(3) ?
    C6 S1 C7 . . 89.47(19) ?
    C7 S2 Ni1 . . 74.11(13) ?
    C8 S3 C14 . . 90.12(16) ?
    C14 S4 Ni1 . . 74.26(11) ?
    C16 S5 C15 . . 89.61(17) ?
    N3 Ni1 N1 . . 160.83(11) ?
    N3 Ni1 N2 . . 100.11(10) ?
    N1 Ni1 N2 . . 85.53(10) ?
    N3 Ni1 N4 . . 76.10(10) ?
    N1 Ni1 N4 . . 101.37(10) ?
    N2 Ni1 N4 . . 169.15(11) ?
    N3 Ni1 S4 . . 100.16(8) ?
    N1 Ni1 S4 . . 98.95(8) ?
    N2 Ni1 S4 . . 68.27(7) ?
    N4 Ni1 S4 . . 102.12(8) ?
    N3 Ni1 S2 . . 93.47(8) ?
    N1 Ni1 S2 . . 67.44(8) ?
    N2 Ni1 S2 . . 100.15(7) ?
    N4 Ni1 S2 . . 90.28(9) ?
    S4 Ni1 S2 . . 163.39(4) ?
loop_
    _geom_torsion_atom_site_label_1
    _geom_torsion_atom_site_label_2
    _geom_torsion_atom_site_label_3
    _geom_torsion_atom_site_label_4
    _geom_torsion_site_symmetry_1
    _geom_torsion_site_symmetry_2
    _geom_torsion_site_symmetry_3
    _geom_torsion_site_symmetry_4
    _geom_torsion
    _geom_torsion_publ_flag
    N1 C1 C2 C3 . . . . 178.5(3) ?
    C6 C1 C2 C3 . . . . -1.3(5) ?
    C1 C2 C3 C4 . . . . 1.0(6) ?
    C2 C3 C4 C5 . . . . -0.4(7) ?
    C3 C4 C5 C6 . . . . 0.0(7) ?
    C4 C5 C6 C1 . . . . -0.2(6) ?
    C4 C5 C6 S1 . . . . -177.0(4) ?
    C2 C1 C6 C5 . . . . 0.9(6) ?
    N1 C1 C6 C5 . . . . -178.9(3) ?
    C2 C1 C6 S1 . . . . 178.2(3) ?
    N1 C1 C6 S1 . . . . -1.6(4) ?
    C13 C8 C9 C10 . . . . -0.1(6) ?
    S3 C8 C9 C10 . . . . 178.6(3) ?
    C8 C9 C10 C11 . . . . 0.3(6) ?
    C9 C10 C11 C12 . . . . 0.4(6) ?
    C10 C11 C12 C13 . . . . -1.4(6) ?
    C11 C12 C13 N2 . . . . -177.8(3) ?
    C11 C12 C13 C8 . . . . 1.6(5) ?
    C9 C8 C13 C12 . . . . -0.9(5) ?
    S3 C8 C13 C12 . . . . -179.8(3) ?
    C9 C8 C13 N2 . . . . 178.5(3) ?
    S3 C8 C13 N2 . . . . -0.4(4) ?
    S5 C16 C17 N3 . . . . 0.5(4) ?
    S5 C16 C17 C18 . . . . -176.9(3) ?
    C16 C17 C18 N4 . . . . 171.8(4) ?
    N3 C17 C18 N4 . . . . -5.7(5) ?
    C16 C17 C18 C19 . . . . -11.0(6) ?
    N3 C17 C18 C19 . . . . 171.5(3) ?
    N4 C18 C19 O2 . . . . 41.7(6) ?
    C17 C18 C19 O2 . . . . -135.2(4) ?
    N4 C18 C19 O3 . . . . -141.9(4) ?
    C17 C18 C19 O3 . . . . 41.1(5) ?
    S2 C7 N1 C1 . . . . 175.8(2) ?
    S1 C7 N1 C1 . . . . -1.9(4) ?
    S2 C7 N1 Ni1 . . . . 5.9(3) ?
    S1 C7 N1 Ni1 . . . . -171.79(17) ?
    C2 C1 N1 C7 . . . . -177.5(3) ?
    C6 C1 N1 C7 . . . . 2.3(4) ?
    C2 C1 N1 Ni1 . . . . -16.7(6) ?
    C6 C1 N1 Ni1 . . . . 163.1(3) ?
    S4 C14 N2 C13 . . . . 178.3(2) ?
    S3 C14 N2 C13 . . . . 0.1(4) ?
    S4 C14 N2 Ni1 . . . . 11.9(3) ?
    S3 C14 N2 Ni1 . . . . -166.23(18) ?
    C12 C13 N2 C14 . . . . 179.5(3) ?
    C8 C13 N2 C14 . . . . 0.1(4) ?
    C12 C13 N2 Ni1 . . . . -26.7(6) ?
    C8 C13 N2 Ni1 . . . . 153.9(3) ?
    N5 C15 N3 C17 . . . . 177.6(4) ?
    S5 C15 N3 C17 . . . . -0.2(4) ?
    N5 C15 N3 Ni1 . . . . 5.6(6) ?
    S5 C15 N3 Ni1 . . . . -172.25(18) ?
    C16 C17 N3 C15 . . . . -0.2(5) ?
    C18 C17 N3 C15 . . . . 177.6(3) ?
    C16 C17 N3 Ni1 . . . . 173.4(3) ?
    C18 C17 N3 Ni1 . . . . -8.8(4) ?
    C17 C18 N4 O1 . . . . -177.3(3) ?
    C19 C18 N4 O1 . . . . 5.6(5) ?
    C17 C18 N4 Ni1 . . . . 16.7(4) ?
    C19 C18 N4 Ni1 . . . . -160.4(3) ?
    C18 N4 O1 C21 . . . . 159.1(3) ?
    Ni1 N4 O1 C21 . . . . -37.2(4) ?
    O2 C19 O3 C20 . . . . 0.5(6) ?
    C18 C19 O3 C20 . . . . -175.8(4) ?
    C5 C6 S1 C7 . . . . 177.4(4) ?
    C1 C6 S1 C7 . . . . 0.4(3) ?
    N1 C7 S1 C6 . . . . 0.9(3) ?
    S2 C7 S1 C6 . . . . -176.7(3) ?
    N1 C7 S2 Ni1 . . . . -5.0(2) ?
    S1 C7 S2 Ni1 . . . . 172.4(2) ?
    C9 C8 S3 C14 . . . . -178.4(4) ?
    C13 C8 S3 C14 . . . . 0.4(3) ?
    N2 C14 S3 C8 . . . . -0.3(3) ?
    S4 C14 S3 C8 . . . . -178.2(3) ?
    N2 C14 S4 Ni1 . . . . -10.3(2) ?
    S3 C14 S4 Ni1 . . . . 167.6(3) ?
    C17 C16 S5 C15 . . . . -0.5(3) ?
    N3 C15 S5 C16 . . . . 0.4(3) ?
    N5 C15 S5 C16 . . . . -177.5(4) ?
    C15 N3 Ni1 N1 . . . . 100.0(4) ?
    C17 N3 Ni1 N1 . . . . -71.8(4) ?
    C15 N3 Ni1 N2 . . . . -5.8(4) ?
    C17 N3 Ni1 N2 . . . . -177.5(2) ?
    C15 N3 Ni1 N4 . . . . -175.4(4) ?
    C17 N3 Ni1 N4 . . . . 12.9(2) ?
    C15 N3 Ni1 S4 . . . . -75.3(3) ?
    C17 N3 Ni1 S4 . . . . 113.0(2) ?
    C15 N3 Ni1 S2 . . . . 95.2(3) ?
    C17 N3 Ni1 S2 . . . . -76.6(2) ?
    C7 N1 Ni1 N3 . . . . -8.9(4) ?
    C1 N1 Ni1 N3 . . . . -170.9(4) ?
    C7 N1 Ni1 N2 . . . . 99.2(2) ?
    C1 N1 Ni1 N2 . . . . -62.8(4) ?
    C7 N1 Ni1 N4 . . . . -89.2(2) ?
    C1 N1 Ni1 N4 . . . . 108.7(4) ?
    C7 N1 Ni1 S4 . . . . 166.38(19) ?
    C1 N1 Ni1 S4 . . . . 4.3(4) ?
    C7 N1 Ni1 S2 . . . . -3.72(18) ?
    C1 N1 Ni1 S2 . . . . -165.8(4) ?
    C14 N2 Ni1 N3 . . . . -104.5(2) ?
    C13 N2 Ni1 N3 . . . . 99.9(4) ?
    C14 N2 Ni1 N1 . . . . 94.0(2) ?
    C13 N2 Ni1 N1 . . . . -61.6(4) ?
    C14 N2 Ni1 N4 . . . . -36.0(6) ?
    C13 N2 Ni1 N4 . . . . 168.4(5) ?
    C14 N2 Ni1 S4 . . . . -7.52(18) ?
    C13 N2 Ni1 S4 . . . . -163.1(4) ?
    C14 N2 Ni1 S2 . . . . 160.08(19) ?
    C13 N2 Ni1 S2 . . . . 4.5(4) ?
    C18 N4 Ni1 N3 . . . . -16.6(3) ?
    O1 N4 Ni1 N3 . . . . 179.9(3) ?
    C18 N4 Ni1 N1 . . . . 144.0(3) ?
    O1 N4 Ni1 N1 . . . . -19.6(3) ?
    C18 N4 Ni1 N2 . . . . -87.2(6) ?
    O1 N4 Ni1 N2 . . . . 109.2(6) ?
    C18 N4 Ni1 S4 . . . . -114.2(3) ?
    O1 N4 Ni1 S4 . . . . 82.2(3) ?
    C18 N4 Ni1 S2 . . . . 76.9(3) ?
    O1 N4 Ni1 S2 . . . . -86.6(3) ?
    C14 S4 Ni1 N3 . . . . 102.97(14) ?
    C14 S4 Ni1 N1 . . . . -75.46(14) ?
    C14 S4 Ni1 N2 . . . . 6.05(15) ?
    C14 S4 Ni1 N4 . . . . -179.22(15) ?
    C14 S4 Ni1 S2 . . . . -41.67(19) ?
    C7 S2 Ni1 N3 . . . . -178.75(14) ?
    C7 S2 Ni1 N1 . . . . 2.95(14) ?
    C7 S2 Ni1 N2 . . . . -77.83(14) ?
    C7 S2 Ni1 N4 . . . . 105.16(14) ?
    C7 S2 Ni1 S4 . . . . -33.55(19) ?
loop_
    _geom_hbond_atom_site_label_D
    _geom_hbond_atom_site_label_H
    _geom_hbond_atom_site_label_A
    _geom_hbond_site_symmetry_A
    _geom_hbond_distance_DH
    _geom_hbond_distance_HA
    _geom_hbond_distance_DA
    _geom_hbond_angle_DHA
    N5 H5A N2 . 0.848(19) 2.25(3) 3.036(5) 154(4)
    N5 H5B O2 4_565 0.863(19) 2.24(3) 3.025(5) 150(4)
    N5 H5B O1 4_565 0.863(19) 2.38(3) 3.036(4) 133(3)
    C16 H16 O3 . 0.93 2.40 2.898(4) 113.6
    C21 H21B N1 . 0.96 2.41 3.282(5) 150.7
    C4 H4 Cg2 3_557 0.93 2.93 3.588(6) 129
    C9 H9 Cg1 4_565 0.93 2.99 3.636(4) 128
    C21 H21A Cg2 4_566 0.96 2.76 3.556(4) 141
