# Supplementary material for: Bis(1,3-benzothia­zole-2-thiol­ato)[(Z)-methyl 2-(2-amino-1,3-thia­zol-4-yl)-2-(methoxy­imino)acetate]nickel(II)
Source: Acta Crystallogr Sect E Struct Rep Online. 2010 Apr 30;66(Pt 5):m587–8. doi: 10.1107/S1600536810015072 (PMC2979032; doi:10.1107/S1600536810015072)
Supplement: Supplementary file 2 [file e-66-0m587-Isup2.hkl]

#
# h,k,l, Fc-squared, Fo-squared, sigma(Fo-squared) and status flag
#
data_I
_shelx_title ' BSMM4_0m in P2(1)/c'
_shelx_refln_list_code          4
_shelx_F_calc_maximum      291.89
_exptl_crystal_F_000      1240.00
_reflns_d_resolution_high  0.7493
 
loop_
 _symmetry_equiv_pos_as_xyz
 'x, y, z'
 '-x, y+1/2, -z+1/2'
 '-x, -y, -z'
 'x, -y-1/2, z-1/2'
 
_cell_length_a    17.8387
_cell_length_b     7.8701
_cell_length_c    17.9861
_cell_angle_alpha  90.000
_cell_angle_beta   98.639
_cell_angle_gamma  90.000
 
_shelx_F_squared_multiplier     1.000
 
loop_
 _refln_index_h
 _refln_index_k
 _refln_index_l
 _refln_F_squared_calc
 _refln_F_squared_meas
 _refln_F_squared_sigma
 _refln_observed_status
   1   0   0     4949.76        0.72      1.26 o
   3   0   0    12237.72    13021.89    188.74 o
   4   0   0      936.30     1096.20     36.09 o
   5   0   0    10409.31    10635.61    161.02 o
   6   0   0     3919.32     3954.79     71.85 o
   7   0   0     1682.17     1585.92     46.93 o
   8   0   0      896.08     1149.40     42.46 o
   9   0   0      769.55      943.37     55.21 o
  10   0   0     8903.74     9210.43    177.87 o
  11   0   0      371.69      336.24     35.80 o
  12   0   0     3996.33     3969.94    188.03 o
  13   0   0     3837.09     3843.04    161.59 o
  14   0   0      471.08      457.77     56.24 o
  15   0   0     2643.73     2513.33    118.32 o
  16   0   0      142.92      147.94     40.37 o
  17   0   0      915.60      917.81     83.11 o
  18   0   0     1365.23     1292.55    101.54 o
  19   0   0      119.73      147.18     57.57 o
  20   0   0        3.39      -25.25     48.16 o
  21   0   0       63.00        2.04     53.90 o
  22   0   0      568.82      552.39     86.01 o
  23   0   0      123.18      171.01     70.90 o
   1   1   0    42462.46    44404.49    595.45 o
   2   1   0     3967.76     4056.60     45.48 o
   3   1   0      100.85      132.46     11.05 o
   4   1   0     7561.26     7247.65     72.65 o
   5   1   0       32.26       44.52      9.84 o
   6   1   0      539.92      493.63     17.44 o
   7   1   0     6033.78     6543.35     82.30 o
   8   1   0      492.81      411.07     18.43 o
   9   1   0     6849.81     6513.04     90.95 o
  10   1   0      960.37     1024.36     41.05 o
  11   1   0     6628.24     6655.37    117.51 o
  12   1   0      584.31      600.98     30.73 o
  13   1   0     7156.50     7135.74    146.19 o
  14   1   0      189.40      147.24     34.89 o
  15   1   0        0.55      -41.15     23.58 o
  16   1   0      263.81      278.94     36.45 o
  17   1   0      164.11      193.74     39.73 o
  18   1   0     2410.48     2663.39    160.75 o
  19   1   0      324.69      309.81     46.63 o
  20   1   0      325.65      339.87     62.60 o
  21   1   0      144.06      125.32     44.05 o
  22   1   0       60.22       47.45     40.78 o
  23   1   0      113.92      139.33     71.54 o
   0   2   0    40139.47    41447.15    533.02 o
   1   2   0    38311.39    39595.64    360.49 o
   2   2   0    16096.93    17239.19    169.37 o
   3   2   0     2168.46     2402.61     33.64 o
   4   2   0      307.96      280.81     13.04 o
   5   2   0     3913.70     3758.40     49.94 o
   6   2   0     5832.51     5831.02     71.35 o
   7   2   0     2473.47     2529.95     40.51 o
   8   2   0      198.43      196.82     17.23 o
   9   2   0     6470.49     6169.14     88.44 o
  10   2   0     3472.14     3342.29     56.20 o
  11   2   0       97.87       34.05     20.73 o
  12   2   0     3730.98     3920.89     95.11 o
  13   2   0      460.64      520.60     36.86 o
  14   2   0     1370.46     1319.98     54.10 o
  15   2   0      219.85      274.29     34.18 o
  16   2   0      358.56      475.43     52.05 o
  17   2   0     1659.93     1547.51     73.02 o
  18   2   0      225.56      235.86     43.78 o
  19   2   0       45.27       24.02     35.64 o
  20   2   0       43.64       12.22     37.05 o
  21   2   0       66.22       44.65     39.68 o
  22   2   0      756.59      771.31     67.63 o
  23   2   0      202.51       79.41     63.28 o
   1   3   0    17409.75    17914.59    164.48 o
   2   3   0    15473.30    16061.67    162.56 o
   3   3   0     3625.85     3645.97     49.29 o
   4   3   0     2636.21     2362.94     39.40 o
   5   3   0      392.84      385.62     18.59 o
   6   3   0     2146.53     2097.36     37.72 o
   7   3   0      403.13      412.77     20.00 o
   8   3   0     5400.53     5175.97     78.82 o
   9   3   0     7023.00     7069.77    123.91 o
  10   3   0      821.23      926.94     37.59 o
  11   3   0      147.80      153.43     26.88 o
  12   3   0     1894.26     1900.98     61.38 o
  13   3   0     1189.61     1127.88     45.62 o
  14   3   0     6426.82     6353.62    119.84 o
  15   3   0       57.71       11.93     25.87 o
  16   3   0      717.81      684.54     52.97 o
  17   3   0        0.42       16.40     32.84 o
  18   3   0       46.50       -6.08     34.79 o
  19   3   0      309.81      303.25     48.22 o
  20   3   0        7.04       23.33     38.37 o
  21   3   0      386.92      319.51     53.23 o
  22   3   0       13.69      -17.62     39.83 o
   0   4   0     2443.27     2329.32     64.69 o
   1   4   0    12706.24    12854.02    150.59 o
   2   4   0      293.75      287.15     16.60 o
   3   4   0     4178.92     4447.65     64.88 o
   4   4   0    19592.55    19439.26    207.61 o
   5   4   0     4192.85     4195.86     64.96 o
   6   4   0     1035.46     1106.50     35.78 o
   7   4   0       64.05       91.67     16.52 o
   8   4   0      189.34      179.83     19.87 o
   9   4   0      583.48      607.51     31.33 o
  10   4   0     1788.58     1726.98     49.41 o
  11   4   0      525.74      540.80     31.27 o
  12   4   0       76.36      110.96     33.36 o
  13   4   0     2515.52     2520.50     69.41 o
  14   4   0       18.95       -5.83     24.16 o
  15   4   0      742.40      736.68     48.38 o
  16   4   0      417.30      402.90     47.27 o
  17   4   0     1487.71     1422.69     84.32 o
  18   4   0      226.99      194.39     44.14 o
  19   4   0       95.42      103.42     41.20 o
  20   4   0       17.69       10.80     39.17 o
  21   4   0      201.07      199.39     50.37 o
   1   5   0       70.84      108.66     19.31 o
   2   5   0      308.20      380.16     19.69 o
   3   5   0        6.87        0.81     14.16 o
   4   5   0      339.11      363.81     23.51 o
   5   5   0        2.69        5.10     17.31 o
   6   5   0     1513.83     1421.00     36.33 o
   7   5   0      103.97      115.50     16.40 o
   8   5   0     7127.45     6834.98    103.49 o
   9   5   0     1190.51     1148.08     46.31 o
  10   5   0      780.16      753.54     35.34 o
  11   5   0       12.00        6.56     21.09 o
  12   5   0        0.25      -36.24     21.80 o
  13   5   0      517.03      511.77     36.96 o
  14   5   0     1334.69     1426.97     60.62 o
  15   5   0      578.23      591.56     57.70 o
  16   5   0      340.32      303.31     43.97 o
  17   5   0      265.32      235.25     44.83 o
  18   5   0      254.66      200.48     45.98 o
  19   5   0       42.33       -9.71     38.56 o
  20   5   0       75.92       75.24     51.45 o
   0   6   0     1319.77     1350.45     60.54 o
   1   6   0     1357.64     1348.54     58.33 o
   2   6   0       13.82      -33.93     21.33 o
   3   6   0      951.54      928.74     33.09 o
   4   6   0      112.21       81.77     19.97 o
   5   6   0     3677.80     3608.14    102.76 o
   6   6   0      172.45      146.14     27.04 o
   7   6   0     1201.56     1170.96     52.89 o
   8   6   0     1492.06     1434.88     56.09 o
   9   6   0      207.16      148.25     37.99 o
  10   6   0     2342.90     2516.79     77.46 o
  11   6   0       13.49       19.33     27.54 o
  12   6   0     1040.92     1127.07     57.28 o
  13   6   0      110.65       99.11     40.79 o
  14   6   0        8.98        1.59     43.47 o
  15   6   0        4.48      -20.27     37.50 o
  16   6   0        0.42       -7.05     41.37 o
  17   6   0      363.40      355.08     61.82 o
  18   6   0      250.62      262.66     60.35 o
  19   6   0        4.83      -63.48     45.33 o
   1   7   0     2335.99     2375.20     85.05 o
   2   7   0       37.38       41.67     31.60 o
   3   7   0      955.76      939.92     55.11 o
   4   7   0      424.91      441.15     44.64 o
   5   7   0        1.14      -39.19     28.31 o
   6   7   0      340.05      334.79     33.36 o
   7   7   0        3.93       -7.24     24.33 o
   8   7   0      316.32      295.77     35.15 o
   9   7   0      390.42      415.87     41.01 o
  10   7   0      130.64      121.36     43.46 o
  11   7   0      119.42      108.96     37.33 o
  12   7   0      113.22       82.03     42.79 o
  13   7   0       17.26      -40.71     35.73 o
  14   7   0       53.75       18.42     42.15 o
  15   7   0       59.06       -0.86     45.28 o
  16   7   0      225.63      268.42     59.66 o
  17   7   0       16.29      -16.82     45.47 o
   0   8   0      861.13      965.64     85.19 o
   1   8   0        6.16       29.55     34.34 o
   2   8   0      216.31      266.84     43.00 o
   3   8   0       31.38       80.73     36.30 o
   4   8   0       39.66       18.81     33.00 o
   5   8   0       74.67       51.55     34.38 o
   6   8   0       24.69       32.73     34.87 o
   7   8   0      223.73      251.45     78.40 o
   8   8   0       17.36      -15.92     33.52 o
   9   8   0       34.11      -29.27     40.10 o
  10   8   0       24.30       30.09     56.54 o
  11   8   0        1.33       58.44     53.11 o
  12   8   0      161.16       54.89     80.75 o
  13   8   0        2.47      -30.64     96.74 o
  14   8   0       14.10      -26.86     90.29 o
  15   8   0       32.42       69.81     65.05 o
   1   9   0        6.56       22.00     37.58 o
   2   9   0      152.42      144.66     54.70 o
   3   9   0        7.90       -2.16     39.44 o
   4   9   0      303.02      300.49     50.23 o
   5   9   0       13.48      -15.51     37.23 o
   6   9   0       83.69       75.49     51.42 o
   7   9   0       87.93       28.36     51.53 o
   8   9   0       66.03       35.51     57.92 o
   9   9   0      566.38      556.03     88.94 o
  10   9   0       12.34      129.29    120.19 o
  11   9   0      421.87      475.98     86.26 o
  12   9   0       22.78       28.87     60.87 o
   0  10   0       58.75       15.93    110.60 o
   1  10   0       38.99       73.16     44.61 o
   2  10   0       43.73       28.22     52.42 o
   3  10   0      105.51      109.44     59.05 o
   4  10   0        1.48        1.72     76.71 o
   5  10   0       48.90      140.32     69.71 o
   6  10   0       66.40       96.82     65.35 o
   7  10   0       51.92       51.70     67.06 o
 -23   1   1        0.06      -73.98     39.58 o
 -22   1   1        0.00      -53.47     36.94 o
 -21   1   1       34.62       -1.47     38.60 o
 -20   1   1        0.67       -5.57     34.78 o
 -19   1   1      541.97      530.59     59.82 o
 -18   1   1       68.22       97.33     46.09 o
 -17   1   1       64.83       41.90     37.37 o
 -16   1   1      113.95       58.66     31.57 o
 -15   1   1      294.12      252.94     33.73 o
 -14   1   1        0.33        8.44     24.33 o
 -13   1   1      382.90      420.34     34.42 o
 -12   1   1      686.81      747.73     35.32 o
 -11   1   1      378.83      467.24     36.37 o
 -10   1   1     7816.21     8141.92    111.93 o
  -9   1   1      155.68      171.67     16.78 o
  -8   1   1     2660.09     2798.66     46.68 o
  -7   1   1      242.41      207.90     14.80 o
  -6   1   1     3004.66     3213.46     42.98 o
  -5   1   1      246.36      278.75     12.71 o
  -4   1   1     3486.48     3643.94     81.06 o
  -3   1   1      176.31      148.04      8.89 o
  -2   1   1      270.14      291.28      9.13 o
  -1   1   1     3238.85     3500.94     39.47 o
   0   1   1     2041.83     2094.41     33.81 o
   1   1   1     1982.98     1810.99     17.73 o
   2   1   1      624.87      666.00     10.28 o
   3   1   1       28.35       24.03      5.66 o
   4   1   1       97.98      106.91      7.66 o
   5   1   1       17.80        8.23      8.60 o
   6   1   1    14782.30    14934.05    165.90 o
   7   1   1      339.45      303.63     15.43 o
   8   1   1     4873.47     5001.02     67.33 o
   9   1   1      751.09      727.16     24.30 o
  10   1   1        2.71      -11.22     15.47 o
  11   1   1      755.46      723.64     32.12 o
  12   1   1      417.71      460.15     27.58 o
  13   1   1      452.45      437.24     27.64 o
  14   1   1      109.97       85.08     24.21 o
  15   1   1      314.50      346.42     31.35 o
  16   1   1       10.69       54.30     27.65 o
  17   1   1      536.11      515.46     49.28 o
  18   1   1        6.11      -31.49     41.47 o
  19   1   1       67.55       11.88     35.37 o
  20   1   1       43.80      -36.99     34.41 o
  21   1   1       79.99        0.81     47.24 o
  22   1   1       34.58      -13.48     39.28 o
  23   1   1       20.86       19.14     42.80 o
 -23   2   1        0.44      -36.51     42.38 o
 -22   2   1      109.13       99.78     46.94 o
 -21   2   1       17.36       -6.64     37.63 o
 -20   2   1      232.68      145.82     43.68 o
 -19   2   1        0.90      -57.35     32.28 o
 -18   2   1      146.02      109.04     49.38 o
 -17   2   1      146.59       64.39     62.66 o
 -16   2   1        0.19       13.62     33.14 o
 -15   2   1      900.87      842.46     47.92 o
 -14   2   1       11.79      -35.97     24.94 o
 -13   2   1       82.52       86.63     25.44 o
 -12   2   1     1082.17     1145.60     40.18 o
 -11   2   1      492.67      476.68     25.87 o
 -10   2   1      719.40      708.59     27.86 o
  -9   2   1     1685.02     1754.02     38.06 o
  -8   2   1     1094.60     1032.45     30.09 o
  -7   2   1     2994.44     3137.39     56.64 o
  -6   2   1     1549.13     1540.77     33.91 o
  -5   2   1     6739.98     6666.97     87.93 o
  -4   2   1     1719.90     1714.53     29.88 o
  -3   2   1      413.50      458.91     14.57 o
  -2   2   1       14.35       -2.38      8.42 o
  -1   2   1    28605.46    29845.88    263.27 o
   0   2   1     7825.77     7931.66     75.52 o
   1   2   1     1719.80     1851.38     24.07 o
   2   2   1      352.95      350.34     10.47 o
   3   2   1     8383.22     8331.35     77.09 o
   4   2   1      726.79      796.01     16.14 o
   5   2   1      714.42      709.71     17.73 o
   6   2   1      208.82      251.55     13.46 o
   7   2   1      612.93      603.16     23.68 o
   8   2   1        2.06       -3.52     11.08 o
   9   2   1      215.90      213.57     17.19 o
  10   2   1     1417.82     1440.09     38.29 o
  11   2   1      541.00      568.72     27.03 o
  12   2   1      160.91      190.97     20.77 o
  13   2   1     1214.58     1190.59     51.24 o
  14   2   1      707.36      650.56     35.52 o
  15   2   1      285.17      225.90     29.12 o
  16   2   1       25.38       20.74     28.49 o
  17   2   1       44.55      114.93     36.86 o
  18   2   1       80.76       77.81     38.25 o
  19   2   1        3.95      -62.85     31.43 o
  20   2   1      162.13      142.44     42.44 o
  21   2   1       49.67       41.78     40.07 o
  22   2   1        0.35       16.58     42.46 o
 -22   3   1      143.02       99.44     46.07 o
 -21   3   1      111.39       45.76     43.02 o
 -20   3   1        6.74      -42.20     35.22 o
 -19   3   1       12.56      -64.82     32.41 o
 -18   3   1      103.23      108.52     41.69 o
 -17   3   1      149.64       69.41     63.93 o
 -16   3   1       34.12       50.35     35.18 o
 -15   3   1       29.39       39.18     30.71 o
 -14   3   1      385.86      418.38     38.82 o
 -13   3   1        1.31       60.03     27.28 o
 -12   3   1       65.49       82.51     23.89 o
 -11   3   1      167.66      212.29     32.44 o
 -10   3   1     1272.77     1143.43     38.22 o
  -9   3   1     2198.35     2404.63     56.34 o
  -8   3   1     1498.77     1668.54     42.60 o
  -7   3   1      534.66      537.31     25.10 o
  -6   3   1     1277.91     1153.45     32.19 o
  -5   3   1      169.88      195.55     17.52 o
  -4   3   1        2.85       -0.39     12.49 o
  -3   3   1     3850.64     4183.85     59.43 o
  -2   3   1     2763.67     3228.46     39.54 o
  -1   3   1       30.40       39.54     10.48 o
   0   3   1      159.21      151.96     11.15 o
   1   3   1     3039.81     3259.63     45.15 o
   2   3   1    10210.64    10363.23    114.41 o
   3   3   1     3216.20     3190.01     40.62 o
   4   3   1     2950.49     3166.26     41.37 o
   5   3   1      802.94      886.01     21.81 o
   6   3   1      947.41      915.99     23.29 o
   7   3   1       56.76       66.52     12.34 o
   8   3   1      143.96      155.74     14.85 o
   9   3   1      210.45      180.39     17.16 o
  10   3   1      182.10      197.26     20.63 o
  11   3   1     1293.52     1334.45     42.12 o
  12   3   1       32.12        0.80     20.18 o
  13   3   1      261.90      255.33     27.42 o
  14   3   1      284.18      280.83     29.16 o
  15   3   1        8.56      -32.33     25.35 o
  16   3   1       22.90       83.65     33.74 o
  17   3   1      241.33      158.05     39.95 o
  18   3   1       12.90      -27.02     45.48 o
  19   3   1       55.33       19.79     36.06 o
  20   3   1        0.13      -28.71     36.64 o
  21   3   1        1.13      -57.49     36.94 o
  22   3   1       79.37       90.11     46.88 o
 -21   4   1       25.50        0.00     42.79 o
 -20   4   1       16.94        3.09     40.08 o
 -19   4   1       11.33       24.22     39.18 o
 -18   4   1        0.08       -7.45     37.05 o
 -17   4   1       27.41       46.46     37.98 o
 -16   4   1       18.34      -21.54     32.63 o
 -15   4   1      253.23      266.30     36.87 o
 -14   4   1        7.43        2.64     26.17 o
 -13   4   1      627.97      605.14     46.80 o
 -12   4   1      845.92      885.29     48.06 o
 -11   4   1      439.86      495.38     34.71 o
 -10   4   1      899.14      932.29     37.97 o
  -9   4   1      544.39      597.28     33.28 o
  -8   4   1      954.66      956.53     37.82 o
  -7   4   1        6.76       15.62     16.75 o
  -6   4   1      690.99      749.86     32.53 o
  -5   4   1      512.73      535.79     26.36 o
  -4   4   1       60.56       45.51     16.96 o
  -3   4   1     2472.99     2593.69     49.86 o
  -2   4   1       49.91       66.15     15.70 o
  -1   4   1      249.87      332.57     16.48 o
   0   4   1      966.08     1023.85     34.20 o
   1   4   1      866.09      934.60     25.15 o
   2   4   1     1391.12     1213.62     29.86 o
   3   4   1       95.31      162.00     16.35 o
   4   4   1     2371.19     2230.33     49.51 o
   5   4   1      983.90      969.30     30.70 o
   6   4   1      618.58      643.79     24.30 o
   7   4   1      244.01      197.35     17.24 o
   8   4   1      483.31      479.82     24.30 o
   9   4   1     1731.26     1724.13     51.38 o
  10   4   1      972.99      999.97     36.96 o
  11   4   1      562.90      554.16     32.50 o
  12   4   1      131.83      161.77     25.85 o
  13   4   1      215.25      240.46     28.15 o
  14   4   1      367.49      429.66     39.18 o
  15   4   1      125.18      107.72     34.18 o
  16   4   1        3.39        1.44     30.94 o
  17   4   1       18.59       59.10     35.91 o
  18   4   1       55.51       37.07     46.40 o
  19   4   1        0.31      -38.13     40.67 o
  20   4   1       74.80       -9.88     39.99 o
  21   4   1       46.58      -15.15     41.01 o
 -20   5   1      134.37      109.33     56.28 o
 -19   5   1       64.08      -42.89     38.94 o
 -18   5   1       15.14      -31.14     40.11 o
 -17   5   1        1.68      -26.71     38.44 o
 -16   5   1       94.02       72.04     38.42 o
 -15   5   1       99.34       84.15     35.87 o
 -14   5   1       32.30       30.55     37.85 o
 -13   5   1       18.74        5.30     24.33 o
 -12   5   1      169.88      178.82     27.65 o
 -11   5   1      127.00      187.23     29.74 o
 -10   5   1       35.14       41.45     19.44 o
  -9   5   1       34.31       32.28     21.32 o
  -8   5   1       56.94       55.02     18.56 o
  -7   5   1      101.15       80.36     18.61 o
  -6   5   1      709.23      759.99     30.25 o
  -5   5   1      102.74       92.61     20.22 o
  -4   5   1       72.99       72.42     17.67 o
  -3   5   1      974.96      907.29     28.99 o
  -2   5   1       37.03       30.48     17.70 o
  -1   5   1        1.82        9.20     16.87 o
   0   5   1       10.70       -0.55     17.24 o
   1   5   1      680.67      657.99     29.02 o
   2   5   1       93.34       90.59     14.66 o
   3   5   1      405.11      388.65     22.48 o
   4   5   1      692.48      757.49     28.97 o
   5   5   1      784.88      807.00     41.32 o
   6   5   1      388.49      397.44     24.25 o
   7   5   1       38.04       42.53     15.76 o
   8   5   1      496.44      545.27     26.89 o
   9   5   1      372.23      341.29     25.84 o
  10   5   1      911.36      770.62     45.63 o
  11   5   1       20.63       15.45     22.44 o
  12   5   1      351.81      290.53     32.04 o
  13   5   1     1137.02     1088.49     51.53 o
  14   5   1      115.29       69.16     32.09 o
  15   5   1       48.18       35.23     32.33 o
  16   5   1       19.56       50.92     35.04 o
  17   5   1       44.44       17.80     34.29 o
  18   5   1       73.89       46.40     39.45 o
  19   5   1       48.28       64.11     56.84 o
  20   5   1       63.89       40.99     56.18 o
 -19   6   1        6.17      -67.17     47.34 o
 -18   6   1      122.49      173.90     57.11 o
 -17   6   1        0.02      -26.25     43.56 o
 -16   6   1        8.90      -27.87     45.95 o
 -15   6   1       84.20      -43.86     39.40 o
 -14   6   1       14.52       38.20     40.12 o
 -13   6   1       63.49       29.84     54.95 o
 -12   6   1      144.11      193.23     35.36 o
 -11   6   1      423.29      377.58     39.22 o
 -10   6   1      253.64      236.34     33.73 o
  -9   6   1     1155.39     1087.76     75.26 o
  -8   6   1      446.71      397.70     36.53 o
  -7   6   1      773.52      679.82     40.40 o
  -6   6   1       26.92      -39.72     21.61 o
  -5   6   1      240.42      265.89     31.67 o
  -4   6   1       30.66       80.37     22.32 o
  -3   6   1      466.18      428.77     24.21 o
  -2   6   1      554.60      607.47     37.18 o
  -1   6   1      765.07      798.38     35.10 o
   0   6   1      590.12      563.92     31.66 o
   1   6   1      467.64      412.74     30.32 o
   2   6   1     1141.47     1158.98     34.60 o
   3   6   1       16.23       31.65     17.12 o
   4   6   1      116.52      111.22     20.25 o
   5   6   1      264.87      306.74     27.35 o
   6   6   1      180.84      204.54     27.56 o
   7   6   1      793.56      811.56     43.09 o
   8   6   1       97.20      131.29     40.82 o
   9   6   1        7.97       37.03     24.69 o
  10   6   1        0.76       -0.14     38.25 o
  11   6   1       64.85       46.39     29.80 o
  12   6   1       56.25       95.77     33.98 o
  13   6   1        2.04        3.94     35.76 o
  14   6   1      114.11      156.29     65.90 o
  15   6   1       12.63      -45.93     37.62 o
  16   6   1      315.17      349.91     58.63 o
  17   6   1       63.49       77.34     47.81 o
  18   6   1       46.20      -31.72     44.98 o
  19   6   1        1.64      -55.13     56.52 o
 -17   7   1       55.74       17.13     50.94 o
 -16   7   1       90.84       70.73     51.61 o
 -15   7   1       60.10       29.48     45.52 o
 -14   7   1       39.18        7.97     41.37 o
 -13   7   1       19.84       -5.14     40.72 o
 -12   7   1       59.24      101.13     51.62 o
 -11   7   1      125.50      148.79     39.05 o
 -10   7   1       81.46       67.57     30.90 o
  -9   7   1      200.89      174.70     51.29 o
  -8   7   1       17.10       21.77     26.36 o
  -7   7   1        3.10       17.58     24.25 o
  -6   7   1      190.29      308.75     40.04 o
  -5   7   1      348.14      410.67     33.28 o
  -4   7   1      819.62      814.55     54.04 o
  -3   7   1      446.36      498.59     46.04 o
  -2   7   1     1290.05     1229.56     65.71 o
  -1   7   1      648.90      697.84     53.28 o
   0   7   1      336.81      330.75     48.61 o
   1   7   1       54.12        3.01     45.32 o
   2   7   1       47.22       60.81     31.70 o
   3   7   1      328.57      272.34     39.51 o
   4   7   1        4.56        9.13     27.73 o
   5   7   1       10.26        5.46     21.57 o
   6   7   1        1.66       -6.81     21.50 o
   7   7   1      169.07      169.88     30.96 o
   8   7   1       90.97       49.98     26.63 o
   9   7   1        7.93      -21.68     25.22 o
  10   7   1      182.13      167.39     37.81 o
  11   7   1       80.75       83.52     39.63 o
  12   7   1       23.20      -31.33     34.87 o
  13   7   1        2.24      -42.65     73.09 o
  14   7   1        0.61        5.31     41.74 o
  15   7   1       70.61        3.51     46.52 o
  16   7   1      102.09      119.03     70.67 o
  17   7   1        3.08       27.47     48.83 o
 -15   8   1        4.83       67.13     67.24 o
 -14   8   1       32.46        0.13     61.54 o
 -13   8   1        0.15       -6.55     56.55 o
 -12   8   1       33.44       -8.63     56.25 o
 -11   8   1       10.29       16.13     56.08 o
 -10   8   1        3.11       31.70     46.77 o
  -9   8   1      191.72      182.15     56.48 o
  -8   8   1        1.84       28.38     35.23 o
  -7   8   1       40.20       63.79     37.92 o
  -6   8   1        4.85      -19.45     34.50 o
  -5   8   1       32.84       35.85     34.11 o
  -4   8   1      142.32      128.38     39.55 o
  -3   8   1        4.25       21.99     32.63 o
  -2   8   1        0.98      -24.88     29.42 o
  -1   8   1       58.07       85.25     36.30 o
   0   8   1       15.55      -27.48     29.49 o
   1   8   1        2.89      -36.35     31.35 o
   2   8   1       57.17       89.82     36.05 o
   3   8   1       10.31      -12.59     30.59 o
   4   8   1       11.76       49.56     34.35 o
   5   8   1      310.44      326.02     44.83 o
   6   8   1        0.52       11.87     33.74 o
   7   8   1      271.67      301.36     46.39 o
   8   8   1      314.96      342.51     56.80 o
   9   8   1       29.07      112.30     58.52 o
  10   8   1       77.40       70.68     51.94 o
  11   8   1       43.95        7.30     70.54 o
  12   8   1        0.30       75.71     56.50 o
  13   8   1        8.20       -6.01     84.40 o
  14   8   1       11.27      -42.59     71.49 o
  15   8   1       18.56      -19.01     62.68 o
 -12   9   1        0.09       30.13     62.87 o
 -11   9   1       41.69      113.99     70.21 o
 -10   9   1       15.54       26.97     61.43 o
  -9   9   1        1.88       55.82     60.36 o
  -8   9   1        1.82      -15.46     47.63 o
  -7   9   1       77.13       68.40     53.74 o
  -6   9   1       89.07       16.64     40.68 o
  -5   9   1        1.81      -40.39     44.92 o
  -4   9   1        1.69       38.96     38.92 o
  -3   9   1       79.31       47.46     49.36 o
  -2   9   1      155.98      146.15     44.87 o
  -1   9   1       22.44      -15.78     35.39 o
   0   9   1       79.38       93.11     43.84 o
   1   9   1       56.13       30.09     37.28 o
   2   9   1       41.23       21.80     35.94 o
   3   9   1       20.40        4.79     36.63 o
   4   9   1       26.42       -5.79     37.22 o
   5   9   1       56.67       40.52     45.59 o
   6   9   1       13.80      143.34     53.08 o
   7   9   1       12.55       35.37     56.50 o
   8   9   1        0.06       19.81     60.48 o
   9   9   1      151.65      113.25     62.61 o
  10   9   1        2.94       68.85     63.92 o
  11   9   1        1.51      -24.24     59.09 o
  -7  10   1       17.71      -22.67     74.57 o
  -6  10   1        2.02      -38.66     68.17 o
  -5  10   1      160.12      154.35    105.72 o
  -4  10   1       79.13       74.93     55.15 o
  -3  10   1      136.08      149.52     60.34 o
  -2  10   1       61.06       18.00     46.17 o
  -1  10   1       52.97       94.39     45.99 o
   0  10   1        0.46       10.17     43.29 o
   1  10   1      124.65       66.46     55.56 o
   2  10   1        2.40       -8.17     50.92 o
   3  10   1       73.01      124.74     61.07 o
   4  10   1        2.30      -76.32     60.45 o
   5  10   1        4.45      -16.10     61.66 o
   6  10   1        1.45       53.33     65.98 o
 -23   0   2      181.86      228.95     73.49 o
 -22   0   2      586.84      455.99     80.69 o
 -21   0   2       94.96      106.90     80.70 o
 -20   0   2      938.14      930.59    125.32 o
 -19   0   2       45.49      104.91     71.58 o
 -18   0   2     3844.72     3702.91    217.60 o
 -17   0   2     1644.26     1675.77    143.83 o
 -16   0   2      875.02      825.88    100.45 o
 -15   0   2      246.35      182.47     90.43 o
 -14   0   2       73.32      214.85     46.36 o
 -13   0   2    15919.27    15742.59    332.08 o
 -12   0   2     4308.01     4306.24    121.64 o
 -11   0   2      497.59      417.33     39.09 o
 -10   0   2      167.78      200.25     37.30 o
  -9   0   2     1752.46     2390.67     66.28 o
  -8   0   2    12822.27    14226.47    440.93 o
  -7   0   2    37775.41    38781.64    862.57 o
  -6   0   2     6870.88     7861.27    142.61 o
  -5   0   2     3454.50     3705.74     76.55 o
  -4   0   2    84652.41    91433.42   1275.66 o
  -3   0   2    16324.55    17903.58    258.66 o
  -2   0   2    27549.20    29519.44    379.90 o
  -1   0   2     2109.42     2312.38     48.14 o
   0   0   2    43485.71    42669.73   3036.92 o
   1   0   2     3680.66     2194.14     84.69 o
   2   0   2     5980.20     6184.68    120.91 o
   3   0   2     4589.27     4616.71     79.02 o
   4   0   2     6124.45     6397.76    108.23 o
   5   0   2       29.93       35.69     14.44 o
   6   0   2     6041.17     6126.61     90.84 o
   7   0   2      136.74      149.01     16.91 o
   8   0   2     5246.21     4943.67    101.41 o
   9   0   2      162.02      141.63     25.67 o
  10   0   2    17549.37    17516.65    302.08 o
  11   0   2     1533.98     1711.48     89.41 o
  12   0   2       71.62       79.83     23.63 o
  13   0   2     3881.18     4043.75     92.10 o
  14   0   2      725.44      750.51     61.29 o
  15   0   2     4697.83     4580.88    116.95 o
  16   0   2      182.92      187.29     58.28 o
  17   0   2     2017.88     1973.60    138.59 o
  18   0   2      287.16      351.08     63.96 o
  19   0   2       21.53       -7.24     45.86 o
  20   0   2       58.48       71.29     81.17 o
  21   0   2        3.36      -88.71     48.74 o
  22   0   2      170.48      140.26     65.27 o
  23   0   2        0.52      -69.50     72.15 o
 -23   1   2       47.22      -22.11     41.57 o
 -22   1   2       27.45      -37.74     40.02 o
 -21   1   2     1087.71     1089.96     80.30 o
 -20   1   2      702.98      786.43     83.56 o
 -19   1   2       42.32       61.59     47.90 o
 -18   1   2      485.48      545.51    121.47 o
 -17   1   2      196.06      225.89     45.81 o
 -16   1   2      837.46      956.71     63.37 o
 -15   1   2      565.15      637.61     44.40 o
 -14   1   2      715.40      706.23     46.38 o
 -13   1   2     1641.53     1682.32     49.75 o
 -12   1   2       71.79       55.51     20.95 o
 -11   1   2       10.26       28.98     21.80 o
 -10   1   2       72.65      117.45     18.52 o
  -9   1   2    19312.43    20162.64    228.42 o
  -8   1   2     7462.23     7214.14     98.38 o
  -7   1   2        2.16       -2.87     11.79 o
  -6   1   2       73.23       41.66     12.37 o
  -5   1   2      173.77      222.93     12.29 o
  -4   1   2       21.04       23.19      9.21 o
  -3   1   2    20759.09    21068.27    203.48 o
  -2   1   2    13109.34    13808.81    141.13 o
  -1   1   2    11352.21    12040.76    122.80 o
   0   1   2      391.34      318.96      7.59 o
   1   1   2    11433.74    11894.94    106.08 o
   2   1   2      230.44      231.85      6.61 o
   3   1   2     2736.66     3035.69     29.07 o
   4   1   2     6992.98     6984.19     66.71 o
   5   1   2      937.28     1001.84     33.82 o
   6   1   2      983.28      868.67     19.62 o
   7   1   2      203.75      234.39     14.07 o
   8   1   2     3334.77     3192.16     52.70 o
   9   1   2     7411.20     7404.34    100.98 o
  10   1   2       76.40       73.82     16.47 o
  11   1   2     5941.20     6145.66     92.14 o
  12   1   2      167.77      189.97     20.41 o
  13   1   2     4878.16     5147.80     81.08 o
  14   1   2     6090.79     6047.25    105.42 o
  15   1   2       82.62       51.20     23.60 o
  16   1   2       17.47      -16.15     25.14 o
  17   1   2      687.63      664.90     55.84 o
  18   1   2      999.04     1011.97     67.90 o
  19   1   2     1641.02     1803.50    126.29 o
  20   1   2       69.14       31.50     38.07 o
  21   1   2       98.21      102.57     44.16 o
  22   1   2       59.44       82.84     54.21 o
  23   1   2      324.58      421.80     77.98 o
 -23   2   2       25.09       -6.95     43.71 o
 -22   2   2      625.88      714.29     68.63 o
 -21   2   2      332.50      346.53     53.51 o
 -20   2   2       46.22       60.09     50.13 o
 -19   2   2      275.03      308.89     63.70 o
 -18   2   2      374.78      425.87     66.05 o
 -17   2   2     2788.06     2686.02    105.57 o
 -16   2   2     1792.19     1850.13     86.98 o
 -15   2   2        5.29       25.17     27.20 o
 -14   2   2       14.44       22.97     26.03 o
 -13   2   2      765.40      748.95     44.03 o
 -12   2   2     6621.29     6485.27    100.19 o
 -11   2   2     2057.93     2129.31     50.16 o
 -10   2   2      496.12      418.34     23.76 o
  -9   2   2       29.37       52.70     16.68 o
  -8   2   2    11968.91    12388.28    180.09 o
  -7   2   2    15284.85    15350.34    199.10 o
  -6   2   2     1536.67     1656.92     37.90 o
  -5   2   2     2220.44     2164.89     33.84 o
  -4   2   2     2569.24     2868.14     51.28 o
  -3   2   2     1059.77     1045.90     22.63 o
  -2   2   2     1166.03     1279.70     23.18 o
  -1   2   2     3135.16     3571.86     42.63 o
   0   2   2    11155.21    11034.63     98.38 o
   1   2   2      770.64      799.74     14.58 o
   2   2   2       27.56       11.62      6.37 o
   3   2   2     1328.02     1327.06     19.37 o
   4   2   2     2761.70     2851.22     34.26 o
   5   2   2     6279.35     6117.39     68.22 o
   6   2   2      780.86      848.41     20.72 o
   7   2   2     3019.61     2734.27     39.62 o
   8   2   2      848.98      826.22     22.95 o
   9   2   2     5839.64     5807.88     79.67 o
  10   2   2    10078.49    10182.34    126.67 o
  11   2   2      869.68      933.57     30.36 o
  12   2   2     3281.70     3287.58     63.57 o
  13   2   2      350.31      379.29     27.16 o
  14   2   2     2012.84     1988.56     66.34 o
  15   2   2       25.51      -26.69     23.97 o
  16   2   2      343.79      354.44     35.56 o
  17   2   2      535.41      651.93     52.33 o
  18   2   2      513.15      505.46     51.36 o
  19   2   2       44.39       29.06     45.14 o
  20   2   2      393.95      451.56     65.10 o
  21   2   2        6.14       26.11     40.81 o
  22   2   2      344.51      389.12     57.72 o
 -22   3   2      232.86      166.80     53.43 o
 -21   3   2      504.64      515.12     71.79 o
 -20   3   2      167.70      120.36     43.17 o
 -19   3   2      246.29      165.33     49.47 o
 -18   3   2     1108.66      856.80     98.83 o
 -17   3   2      162.69      206.67     55.69 o
 -16   3   2     2150.96     2247.19     85.34 o
 -15   3   2       25.63       51.28     31.43 o
 -14   3   2     2142.51     2060.02     77.25 o
 -13   3   2     1222.25     1255.12     54.89 o
 -12   3   2      366.79      332.08     30.76 o
 -11   3   2     1717.35     1503.37     48.75 o
 -10   3   2      191.80      156.47     21.95 o
  -9   3   2     4323.45     4311.67     83.06 o
  -8   3   2     7661.97     7614.84    107.12 o
  -7   3   2     1011.78     1045.26     31.76 o
  -6   3   2    14485.88    14924.88    197.09 o
  -5   3   2      852.97      814.69     28.55 o
  -4   3   2    21598.71    20707.76    261.63 o
  -3   3   2     2744.92     2377.31     43.35 o
  -2   3   2      255.09      252.79     12.83 o
  -1   3   2     5319.81     5283.48     61.90 o
   0   3   2      107.52       93.55     10.37 o
   1   3   2    37211.14    37925.88    334.35 o
   2   3   2     4433.35     4405.20     50.94 o
   3   3   2     5207.17     5374.95     60.09 o
   4   3   2     2705.63     2390.51     35.80 o
   5   3   2     2664.03     2600.63     36.98 o
   6   3   2      869.38      754.59     20.70 o
   7   3   2     2780.50     2719.51     49.04 o
   8   3   2     2271.22     2185.62     41.99 o
   9   3   2     4532.06     4594.91     69.24 o
  10   3   2     1469.62     1462.99     38.03 o
  11   3   2      183.01      177.29     21.03 o
  12   3   2     1229.51     1243.50     41.72 o
  13   3   2     1193.95     1252.86     48.11 o
  14   3   2     1094.53     1186.19     44.20 o
  15   3   2       21.95       36.94     27.90 o
  16   3   2        5.38      -24.33     29.68 o
  17   3   2        8.97      -50.18     29.62 o
  18   3   2     1199.83     1291.36     70.65 o
  19   3   2      716.21      738.24     59.95 o
  20   3   2       45.15       43.37     38.27 o
  21   3   2       22.04      -33.16     38.98 o
  22   3   2        5.10       42.71     58.26 o
 -21   4   2       32.00      -49.27     38.32 o
 -20   4   2        3.71      -77.23     38.62 o
 -19   4   2       60.89       47.15     40.86 o
 -18   4   2      122.42      108.17     75.45 o
 -17   4   2     2549.93     2785.46    113.94 o
 -16   4   2        2.16       20.10     40.70 o
 -15   4   2      733.07      804.93     75.66 o
 -14   4   2      567.78      562.34     49.12 o
 -13   4   2      769.76      729.80     49.85 o
 -12   4   2      779.57      816.63     51.50 o
 -11   4   2     1451.01     1373.57     49.65 o
 -10   4   2      765.21      702.43     34.76 o
  -9   4   2        6.35      -18.50     19.48 o
  -8   4   2     1092.83     1061.41     37.58 o
  -7   4   2     4214.24     4356.96     78.75 o
  -6   4   2     4923.89     4850.33     82.75 o
  -5   4   2     1464.77     1479.73     40.70 o
  -4   4   2      425.05      423.57     24.27 o
  -3   4   2     2929.50     2803.51     48.98 o
  -2   4   2      919.50      859.67     23.26 o
  -1   4   2     1645.22     1511.39     51.05 o
   0   4   2    22761.96    22981.10    272.66 o
   1   4   2      922.21     1039.92     27.19 o
   2   4   2     4238.52     4372.90     63.25 o
   3   4   2       77.02       79.55     14.01 o
   4   4   2      406.66      419.29     17.31 o
   5   4   2     6257.41     6209.64     78.64 o
   6   4   2      196.31      214.23     15.75 o
   7   4   2      424.23      440.61     21.33 o
   8   4   2      354.57      355.20     22.05 o
   9   4   2      203.90      186.86     22.52 o
  10   4   2      461.01      451.12     27.49 o
  11   4   2     3050.30     2991.46     70.53 o
  12   4   2     1778.36     1766.42     51.40 o
  13   4   2      814.12      847.76     45.52 o
  14   4   2      486.81      493.12     43.97 o
  15   4   2      203.68      265.77     39.48 o
  16   4   2       10.30       29.40     32.59 o
  17   4   2      773.43      902.73     60.77 o
  18   4   2      189.81      157.09     42.26 o
  19   4   2      466.08      586.64     58.26 o
  20   4   2       88.27       69.61     42.63 o
  21   4   2       35.52        4.66     41.37 o
 -20   5   2      189.06      191.10     60.18 o
 -19   5   2       26.20      -55.51     37.35 o
 -18   5   2      280.74      273.01     49.00 o
 -17   5   2      159.48      105.82     40.54 o
 -16   5   2      192.28      152.70     40.73 o
 -15   5   2      165.39      210.14     40.05 o
 -14   5   2      145.82      106.29     32.94 o
 -13   5   2      800.77      816.08     55.88 o
 -12   5   2       20.90       33.21     30.57 o
 -11   5   2      357.84      276.92     38.39 o
 -10   5   2        5.22        0.18     27.26 o
  -9   5   2      449.83      507.14     35.65 o
  -8   5   2     1645.25     1667.31     54.24 o
  -7   5   2      181.66      178.62     26.51 o
  -6   5   2     1000.28      943.99     50.34 o
  -5   5   2      310.22      342.86     26.81 o
  -4   5   2     1237.49     1099.59     42.44 o
  -3   5   2      603.63      622.57     33.09 o
  -2   5   2      142.25      164.68     21.31 o
  -1   5   2      616.14      681.50     29.72 o
   0   5   2       79.82       80.92     18.74 o
   1   5   2     4087.08     4024.16     66.53 o
   2   5   2     1606.42     1619.24     39.14 o
   3   5   2      922.49      890.79     32.43 o
   4   5   2     1029.98     1022.28     36.71 o
   5   5   2       74.67       69.82     13.23 o
   6   5   2     1725.03     1661.94     47.51 o
   7   5   2      180.21      181.90     18.98 o
   8   5   2     2827.27     2835.87     72.96 o
   9   5   2     1399.62     1509.05     51.93 o
  10   5   2      105.93      135.16     23.11 o
  11   5   2      808.28      792.34     40.37 o
  12   5   2       55.77       96.08     27.63 o
  13   5   2      789.17      757.14     49.06 o
  14   5   2      160.31      140.76     34.92 o
  15   5   2      107.01       47.97     32.84 o
  16   5   2      504.89      562.11     57.47 o
  17   5   2       47.80       75.88     36.16 o
  18   5   2      947.59     1060.94     68.16 o
  19   5   2      296.72      374.04     80.96 o
  20   5   2        8.93       -2.83     63.49 o
 -19   6   2       27.70      -36.00     87.10 o
 -18   6   2       66.69       38.44     49.05 o
 -17   6   2      450.31      478.71     70.91 o
 -16   6   2       82.48      -43.15     43.08 o
 -15   6   2      158.81      160.67     50.87 o
 -14   6   2       55.39       49.13     43.62 o
 -13   6   2      851.68      803.27     51.81 o
 -12   6   2     1735.57     1918.17     72.24 o
 -11   6   2       23.36       -1.06     28.32 o
 -10   6   2      559.21      675.44     50.98 o
  -9   6   2      341.34      342.40     42.25 o
  -8   6   2     1410.65     1471.69     84.18 o
  -7   6   2     2221.28     2071.90     66.74 o
  -6   6   2       57.91       53.43     25.21 o
  -5   6   2      699.38      777.65     35.36 o
  -4   6   2      796.33      816.96     35.10 o
  -3   6   2      597.88      620.61     28.93 o
  -2   6   2      828.17      840.51     36.08 o
  -1   6   2     2663.64     2583.04     63.33 o
   0   6   2      423.30      438.64     32.22 o
   1   6   2      807.12      789.01     37.41 o
   2   6   2       21.89       33.76     17.57 o
   3   6   2     3235.69     3262.60     68.66 o
   4   6   2       89.30       60.26     19.98 o
   5   6   2     3409.48     3405.03     95.76 o
   6   6   2     1570.22     1475.77     47.46 o
   7   6   2     1281.90     1387.59     53.60 o
   8   6   2      971.34      903.16     44.76 o
   9   6   2      866.01      777.24     44.67 o
  10   6   2     1166.46     1124.65     52.06 o
  11   6   2       85.61       31.65     40.34 o
  12   6   2       70.62      102.49     38.31 o
  13   6   2       34.57       63.22     38.64 o
  14   6   2       10.32      -56.83     34.72 o
  15   6   2      111.37      139.82     46.28 o
  16   6   2        6.85       72.75     45.07 o
  17   6   2      253.16      225.27     54.71 o
  18   6   2       64.67       37.52     49.68 o
 -17   7   2        3.83      -61.23     68.70 o
 -16   7   2       82.49       45.97     50.86 o
 -15   7   2        0.33       15.24     46.12 o
 -14   7   2      326.36      324.51     56.68 o
 -13   7   2      134.80      149.44     43.65 o
 -12   7   2      213.69      228.04     41.07 o
 -11   7   2       93.71      116.83     34.28 o
 -10   7   2       24.32       36.55     29.87 o
  -9   7   2      262.84      256.33     38.03 o
  -8   7   2     1004.57     1059.17     52.67 o
  -7   7   2       13.09       -1.18     24.92 o
  -6   7   2      335.46      267.19     32.68 o
  -5   7   2      246.97      212.24     29.23 o
  -4   7   2      362.87      346.83     42.71 o
  -3   7   2     2858.57     2736.90     91.32 o
  -2   7   2      769.97      782.49     53.63 o
  -1   7   2     1608.89     1454.29     77.52 o
   0   7   2     1111.48     1092.06     59.47 o
   1   7   2      560.64      585.28     49.63 o
   2   7   2      944.15      923.06     57.93 o
   3   7   2       87.99       57.28     29.31 o
   4   7   2      710.81      635.65     41.92 o
   5   7   2      125.60      132.28     26.59 o
   6   7   2       87.49      114.14     26.15 o
   7   7   2       17.67       21.20     24.57 o
   8   7   2        0.83      -20.11     24.79 o
   9   7   2      535.77      588.05     54.17 o
  10   7   2       16.76       31.24     35.53 o
  11   7   2       58.72       31.81     35.47 o
  12   7   2       70.45       20.93     38.01 o
  13   7   2        0.85       12.77     39.11 o
  14   7   2      255.78      277.13     55.76 o
  15   7   2        8.59      -31.35     39.36 o
  16   7   2      246.12      304.54     59.29 o
  17   7   2       12.75      -40.84     57.29 o
 -15   8   2        5.92        3.37     62.17 o
 -14   8   2       64.53       57.06     67.52 o
 -13   8   2       65.73       -8.73     80.13 o
 -12   8   2      166.23      263.38     72.01 o
 -11   8   2        0.00      -81.17     40.59 o
 -10   8   2        1.76       33.29     37.55 o
  -9   8   2       42.25       56.47     38.61 o
  -8   8   2        7.77       57.03     37.51 o
  -7   8   2      180.16      161.80     45.22 o
  -6   8   2        0.29        2.80     36.56 o
  -5   8   2       53.19       59.03     35.08 o
  -4   8   2      130.13      118.58     37.63 o
  -3   8   2       10.50       13.15     32.52 o
  -2   8   2      137.64      105.72     37.50 o
  -1   8   2      176.03      152.35     38.51 o
   0   8   2      423.76      406.69     46.82 o
   1   8   2        0.28       -4.42     31.13 o
   2   8   2      377.67      365.74     45.48 o
   3   8   2       53.42       20.01     45.19 o
   4   8   2      469.75      553.94     52.51 o
   5   8   2       14.51       45.75     32.12 o
   6   8   2      104.80       70.11     44.08 o
   7   8   2        3.81      -46.33     36.13 o
   8   8   2       41.14       15.64     50.13 o
   9   8   2      307.60      276.45     66.70 o
  10   8   2      272.50      258.51     64.54 o
  11   8   2        5.44      -19.35     51.06 o
  12   8   2        1.98      -10.70     54.50 o
  13   8   2       48.56       93.36     59.49 o
  14   8   2       31.35      -78.80     51.92 o
 -12   9   2        0.63      -92.83     60.27 o
 -11   9   2      289.75      350.59     82.35 o
 -10   9   2        8.21       44.56     63.77 o
  -9   9   2      393.79      410.88     74.03 o
  -8   9   2       88.32      -35.72     43.71 o
  -7   9   2      130.50      112.89     44.38 o
  -6   9   2       44.05       26.84     37.96 o
  -5   9   2       11.58       51.37     39.50 o
  -4   9   2       53.66       42.25     40.67 o
  -3   9   2       51.75       51.52     43.38 o
  -2   9   2        3.04        0.39     35.59 o
  -1   9   2       24.42       14.19     34.32 o
   0   9   2        0.26        4.77     42.84 o
   1   9   2       56.25       74.54     39.12 o
   2   9   2      311.28      352.37     50.46 o
   3   9   2       19.12       28.94     49.14 o
   4   9   2      342.62      267.92     58.65 o
   5   9   2       43.20      -38.28     44.10 o
   6   9   2      335.04      453.43     79.87 o
   7   9   2       75.21      139.12     66.61 o
   8   9   2      297.99      395.58     79.64 o
   9   9   2      184.48      142.31     66.59 o
  10   9   2       25.10       78.38     60.58 o
  11   9   2      105.97      107.27     66.12 o
  -7  10   2       87.32      173.08     62.28 o
  -6  10   2        8.20       18.73     56.27 o
  -5  10   2      190.78      283.75     67.41 o
  -4  10   2        1.31       11.81     44.88 o
  -3  10   2       11.31      -36.73     41.84 o
  -2  10   2        5.12       38.01     45.72 o
  -1  10   2       33.69       56.65     53.93 o
   0  10   2      185.17      241.02     77.06 o
   1  10   2      114.63       68.13     56.09 o
   2  10   2       97.20       51.98     84.97 o
   3  10   2       48.90       51.24     61.14 o
   4  10   2        4.37      -43.94     61.18 o
   5  10   2       38.87      -16.90     71.58 o
   6  10   2       58.11       37.50     65.55 o
 -23   1   3       63.13       25.81     45.52 o
 -22   1   3        1.49      -24.16     49.48 o
 -21   1   3       54.82       25.63     54.48 o
 -20   1   3        0.37        7.04     49.89 o
 -19   1   3       27.29       57.20     49.60 o
 -18   1   3        3.95      -13.14     47.65 o
 -17   1   3        4.54      -60.33     31.12 o
 -16   1   3       81.35       53.81     36.99 o
 -15   1   3        4.17        9.64     27.62 o
 -14   1   3     1319.15     1253.97     45.12 o
 -13   1   3       81.41       82.25     23.32 o
 -12   1   3     3564.43     3339.12     74.00 o
 -11   1   3      396.93      337.94     35.21 o
 -10   1   3     1241.42     1262.67     45.66 o
  -9   1   3       64.46       33.47     12.57 o
  -8   1   3     1116.73     1173.51     33.79 o
  -7   1   3     1648.44     1611.97     35.86 o
  -6   1   3      150.90      181.25     13.62 o
  -5   1   3     5353.11     5329.93     62.22 o
  -4   1   3     1525.97     1554.87     27.33 o
  -3   1   3       42.02       52.37      9.50 o
  -2   1   3    10268.64    10962.79    114.18 o
  -1   1   3     9803.50    10393.81    107.33 o
   0   1   3     3578.94     3600.58     38.86 o
   1   1   3    35969.69    38598.18    334.81 o
   2   1   3     7271.91     7562.70     72.32 o
   3   1   3     6653.12     7242.72     62.99 o
   4   1   3     4864.87     5287.72     48.20 o
   5   1   3     7100.97     7511.42     74.31 o
   6   1   3     1430.05     1478.14     31.30 o
   7   1   3      579.65      558.55     21.08 o
   8   1   3       93.85      106.67     15.94 o
   9   1   3     1252.25     1310.80     44.53 o
  10   1   3      283.10      322.97     24.26 o
  11   1   3       13.77       -6.79     15.11 o
  12   1   3        5.82      -12.14     15.98 o
  13   1   3     1889.09     1783.53     44.60 o
  14   1   3       28.46       25.52     21.51 o
  15   1   3        2.82        6.51     24.47 o
  16   1   3      241.81      253.56     50.37 o
  17   1   3       27.38        8.08     26.60 o
  18   1   3      160.19      133.71     42.33 o
  19   1   3      158.93      199.85     42.56 o
  20   1   3       60.09       80.89     39.45 o
  21   1   3      131.82      112.74     73.28 o
  22   1   3        9.03      -62.87     37.43 o
 -23   2   3       61.41      -18.60     43.56 o
 -22   2   3        2.81        7.02     54.71 o
 -21   2   3       22.69       12.68     52.94 o
 -20   2   3       22.85       33.66     47.39 o
 -19   2   3      131.02       60.71     53.64 o
 -18   2   3      232.54      300.97     62.27 o
 -17   2   3        3.16       21.81     37.01 o
 -16   2   3       58.17       87.75     38.18 o
 -15   2   3      304.75      325.37     51.74 o
 -14   2   3     1259.10     1350.51     87.06 o
 -13   2   3      316.26      303.11     40.72 o
 -12   2   3     1536.65     1369.55     44.49 o
 -11   2   3        4.22        1.40     14.46 o
 -10   2   3      392.63      445.11     25.94 o
  -9   2   3      829.11      837.77     31.23 o
  -8   2   3      170.97      184.87     19.88 o
  -7   2   3      306.23      355.47     21.45 o
  -6   2   3     1231.47     1266.45     33.71 o
  -5   2   3     4962.96     5200.59     78.78 o
  -4   2   3      555.62      583.94     22.63 o
  -3   2   3     2656.29     2888.89     40.85 o
  -2   2   3     2237.81     2211.51     33.37 o
  -1   2   3     1573.97     1526.15     23.59 o
   0   2   3     6338.87     6448.99     60.62 o
   1   2   3     4283.56     4955.60     48.47 o
   2   2   3     5107.16     4943.90     45.41 o
   3   2   3      117.76      104.71     10.32 o
   4   2   3      112.09      109.39      8.81 o
   5   2   3      101.48      127.05     10.04 o
   6   2   3      933.94      857.48     21.29 o
   7   2   3     3844.34     3989.61     53.74 o
   8   2   3       80.85       59.31     12.18 o
   9   2   3     1815.38     1895.05     38.40 o
  10   2   3     1043.07     1010.16     29.81 o
  11   2   3      498.29      505.52     23.92 o
  12   2   3      219.04      210.50     27.61 o
  13   2   3     2274.48     2210.42     56.34 o
  14   2   3      325.13      301.12     31.59 o
  15   2   3     1104.84     1114.44     47.79 o
  16   2   3       28.76       73.43     27.17 o
  17   2   3      104.18       90.24     33.74 o
  18   2   3       27.55       64.47     36.33 o
  19   2   3      122.65       56.81     45.00 o
  20   2   3       32.16       -1.90     49.51 o
  21   2   3       12.28      -23.89     39.21 o
  22   2   3       35.10      -14.40     40.15 o
 -22   3   3      183.13      122.03     66.02 o
 -21   3   3       73.48       36.16     49.08 o
 -20   3   3      163.71       90.72     80.03 o
 -19   3   3      169.09      176.69     56.86 o
 -18   3   3       71.15       42.92     51.36 o
 -17   3   3       38.97       69.74     40.94 o
 -16   3   3      297.41      338.58     43.46 o
 -15   3   3        0.92      -35.49     29.45 o
 -14   3   3      858.60      757.95     51.65 o
 -13   3   3     1568.55     1443.54     64.52 o
 -12   3   3      214.76      249.92     27.07 o
 -11   3   3       30.48       10.65     21.58 o
 -10   3   3     1499.10     1481.37     45.05 o
  -9   3   3      189.14      202.10     22.34 o
  -8   3   3     3099.56     3206.32     63.42 o
  -7   3   3      570.29      572.70     26.93 o
  -6   3   3     2560.53     2419.39     54.65 o
  -5   3   3     5450.52     5553.62     86.79 o
  -4   3   3     1879.33     2044.33     44.43 o
  -3   3   3        2.44       -0.03     11.65 o
  -2   3   3     2393.55     2607.99     41.07 o
  -1   3   3     1523.42     1615.40     30.64 o
   0   3   3     1329.23     1447.21     25.45 o
   1   3   3      261.25      246.64     11.02 o
   2   3   3     4800.40     5261.37     56.29 o
   3   3   3      210.26      196.71     15.50 o
   4   3   3     3159.71     3318.58     44.62 o
   5   3   3     5634.44     5978.13     66.86 o
   6   3   3      260.32      261.81     14.55 o
   7   3   3     2892.36     2888.83     47.53 o
   8   3   3      296.41      361.73     18.96 o
   9   3   3     1069.18     1132.92     44.20 o
  10   3   3      344.95      402.24     22.22 o
  11   3   3       21.42        6.92     17.11 o
  12   3   3        4.68      -15.66     18.31 o
  13   3   3       70.53       91.90     23.06 o
  14   3   3     2178.65     2096.83     69.29 o
  15   3   3      390.48      431.09     39.81 o
  16   3   3      107.46      111.18     34.92 o
  17   3   3      142.19      126.34     38.27 o
  18   3   3       18.99      -30.57     32.26 o
  19   3   3        0.06      -10.76     33.58 o
  20   3   3       14.32       -9.41     37.82 o
  21   3   3      122.26       44.82     42.65 o
 -21   4   3      111.80       23.22     65.95 o
 -20   4   3        0.22       34.54     45.94 o
 -19   4   3        6.85      -29.07     49.26 o
 -18   4   3        2.36        2.05     47.43 o
 -17   4   3       18.71       -2.29     42.37 o
 -16   4   3      505.21      635.14     82.06 o
 -15   4   3      242.51      247.01     42.17 o
 -14   4   3      602.78      583.75     55.49 o
 -13   4   3      160.34      129.93     33.99 o
 -12   4   3      250.39      240.45     37.09 o
 -11   4   3     1110.20     1207.20     44.70 o
 -10   4   3      223.17      250.10     26.31 o
  -9   4   3     1954.85     1892.06     51.50 o
  -8   4   3       66.00       61.07     20.12 o
  -7   4   3      870.43      826.17     39.81 o
  -6   4   3      220.08      288.12     23.61 o
  -5   4   3       35.42       52.81     17.01 o
  -4   4   3      271.36      303.36     22.61 o
  -3   4   3     1042.39      913.47     26.72 o
  -2   4   3      384.43      456.29     23.92 o
  -1   4   3      202.28      226.91     15.34 o
   0   4   3      150.63      180.93     19.49 o
   1   4   3       71.20       88.16     10.24 o
   2   4   3     4548.67     4957.38     61.65 o
   3   4   3      252.93      280.68     17.00 o
   4   4   3      284.19      309.17     36.50 o
   5   4   3      972.99     1046.28     39.75 o
   6   4   3       16.58       21.97     12.48 o
   7   4   3     2431.19     2499.71     49.46 o
   8   4   3       11.40       41.51     20.92 o
   9   4   3       76.50       74.80     18.41 o
  10   4   3       82.45       64.90     18.97 o
  11   4   3      891.88      777.99     34.69 o
  12   4   3      120.92      140.22     23.83 o
  13   4   3       11.20       63.18     25.38 o
  14   4   3       35.27       28.72     37.14 o
  15   4   3        9.14       34.15     29.77 o
  16   4   3      107.17      135.48     36.75 o
  17   4   3       10.10      -58.54     30.97 o
  18   4   3      172.87      149.48     41.68 o
  19   4   3       24.61       74.17     46.55 o
  20   4   3       63.98       69.96     40.99 o
  21   4   3        3.13        0.72     54.97 o
 -20   5   3        2.88      -47.13     46.55 o
 -19   5   3       14.06      -76.29     38.14 o
 -18   5   3       57.98       27.95     42.75 o
 -17   5   3       31.34      -36.92     37.67 o
 -16   5   3      155.82      148.18     51.07 o
 -15   5   3      104.99      100.70     36.84 o
 -14   5   3       14.16       50.26     35.13 o
 -13   5   3       16.26        8.26     32.22 o
 -12   5   3        0.09      -25.41     29.44 o
 -11   5   3      189.14      204.89     42.45 o
 -10   5   3      356.14      338.81     42.82 o
  -9   5   3       24.86       50.21     25.31 o
  -8   5   3      980.06      927.74     42.92 o
  -7   5   3      565.63      621.86     34.44 o
  -6   5   3      519.43      516.20     31.60 o
  -5   5   3      302.14      261.32     19.05 o
  -4   5   3       86.90      128.34     15.82 o
  -3   5   3      211.28      202.99     24.63 o
  -2   5   3       38.48       -5.38     14.92 o
  -1   5   3        1.27       -1.65     11.86 o
   0   5   3     1791.48     1652.07     45.96 o
   1   5   3       87.66       73.85     12.92 o
   2   5   3      114.26      106.17     17.43 o
   3   5   3      558.13      581.28     26.12 o
   4   5   3      702.72      665.58     34.37 o
   5   5   3       79.74       58.19     14.27 o
   6   5   3      277.37      281.87     20.10 o
   7   5   3        7.06       -4.80     15.16 o
   8   5   3      550.53      555.99     28.49 o
   9   5   3     1841.37     1851.79     49.90 o
  10   5   3       88.41      114.99     22.38 o
  11   5   3       38.89       39.43     24.37 o
  12   5   3      212.39      155.81     31.56 o
  13   5   3      182.34      133.48     41.85 o
  14   5   3      518.77      456.42     44.04 o
  15   5   3        0.20      -56.83     28.41 o
  16   5   3        2.73      -46.26     40.23 o
  17   5   3       75.56       73.36     60.21 o
  18   5   3       11.26      -26.02     35.49 o
  19   5   3        4.09       26.47     47.26 o
  20   5   3       89.85       54.97     59.77 o
 -19   6   3        0.03      -40.51     54.81 o
 -18   6   3        5.18       14.80     51.83 o
 -17   6   3        4.27      -14.52     82.15 o
 -16   6   3        7.72      -20.09     41.52 o
 -15   6   3        6.04       64.76     43.59 o
 -14   6   3       10.61       62.35     40.16 o
 -13   6   3       29.49       73.22     35.11 o
 -12   6   3       14.39       57.13     35.12 o
 -11   6   3      301.12      389.06     50.84 o
 -10   6   3       51.76      155.93     37.39 o
  -9   6   3      159.12      179.92     41.36 o
  -8   6   3        0.07       -6.50     27.54 o
  -7   6   3      413.64      355.42     41.81 o
  -6   6   3       16.85       36.49     27.77 o
  -5   6   3     1021.99      930.83     46.86 o
  -4   6   3      713.00      763.30     45.48 o
  -3   6   3      150.85      180.63     34.21 o
  -2   6   3      753.27      658.09     30.83 o
  -1   6   3     1259.12      997.95     62.22 o
   0   6   3      773.85      827.79     37.89 o
   1   6   3      274.62      277.11     32.63 o
   2   6   3        0.35      -18.67     15.29 o
   3   6   3      925.10     1032.50     43.59 o
   4   6   3     1604.10     1631.56     54.13 o
   5   6   3      467.80      497.19     31.07 o
   6   6   3      292.77      269.42     26.42 o
   7   6   3      650.87      574.23     37.85 o
   8   6   3      167.22      185.81     29.45 o
   9   6   3      530.67      502.12     38.18 o
  10   6   3      202.45      198.14     35.86 o
  11   6   3        0.66      -16.02     37.52 o
  12   6   3        9.39       12.83     47.21 o
  13   6   3       71.85       76.04     47.89 o
  14   6   3      173.32      158.35     45.79 o
  15   6   3       44.54       62.43     42.35 o
  16   6   3      142.33      131.41     48.92 o
  17   6   3        0.01      -19.37     42.42 o
  18   6   3       12.02       51.46     48.29 o
 -17   7   3       50.96      -13.39     51.87 o
 -16   7   3       10.93     -104.76     57.25 o
 -15   7   3      227.66      229.75     55.58 o
 -14   7   3       15.98        3.64     42.96 o
 -13   7   3      227.46       98.45     42.75 o
 -12   7   3       72.52       66.38     34.44 o
 -11   7   3       13.54       37.66     32.19 o
 -10   7   3       75.06       44.22     49.49 o
  -9   7   3      335.18      275.33     36.74 o
  -8   7   3        1.68       14.16     27.29 o
  -7   7   3      327.40      290.22     35.30 o
  -6   7   3      133.73      179.74     31.77 o
  -5   7   3      516.93      471.58     35.90 o
  -4   7   3     1389.83     1390.49     92.83 o
  -3   7   3      659.68      667.50     51.14 o
  -2   7   3      930.76      811.86     65.64 o
  -1   7   3      402.43      498.35     79.36 o
   0   7   3        0.95       -0.34     27.58 o
   1   7   3      410.61      427.06     39.50 o
   2   7   3       72.84       48.95     29.90 o
   3   7   3        2.22       47.88     38.11 o
   4   7   3      548.49      567.76     34.54 o
   5   7   3      128.71      101.99     30.58 o
   6   7   3      268.10      280.11     30.22 o
   7   7   3       91.05       69.90     26.61 o
   8   7   3        0.10      -15.39     27.63 o
   9   7   3        6.89       61.36     35.16 o
  10   7   3       16.84      -26.91     48.37 o
  11   7   3      414.58      432.68     53.62 o
  12   7   3       59.13      -38.04     35.07 o
  13   7   3       10.32        9.11     40.01 o
  14   7   3        4.06      -77.15     38.58 o
  15   7   3       20.49      -58.35     39.85 o
  16   7   3       16.26       51.88     48.92 o
 -15   8   3       56.64       46.16     70.05 o
 -14   8   3        0.02      -64.49     60.34 o
 -13   8   3      170.48      154.17     70.24 o
 -12   8   3      126.55      166.77     56.32 o
 -11   8   3       44.92       47.76     73.73 o
 -10   8   3      227.00      260.13     47.70 o
  -9   8   3       37.35      -16.34     37.08 o
  -8   8   3        2.63      -45.94     32.61 o
  -7   8   3        3.93      -25.69     32.30 o
  -6   8   3      182.05      170.10     41.48 o
  -5   8   3      132.08      191.84     42.40 o
  -4   8   3      117.64       86.53     37.76 o
  -3   8   3       24.64        2.92     34.06 o
  -2   8   3      185.08      150.72     39.64 o
  -1   8   3       57.93      -32.10     39.29 o
   0   8   3        3.65       -6.63     32.38 o
   1   8   3        4.71       10.13     31.98 o
   2   8   3       45.25       17.62     31.90 o
   3   8   3      186.73      191.26     41.03 o
   4   8   3       74.56       88.21     36.55 o
   5   8   3       33.33       68.52     44.11 o
   6   8   3      206.97      146.84     45.44 o
   7   8   3        0.88      -14.40     45.44 o
   8   8   3       57.26      -48.03     50.03 o
   9   8   3       30.14       54.33     49.07 o
  10   8   3       22.68       78.00     52.51 o
  11   8   3       19.02      -39.39     45.53 o
  12   8   3       92.46       10.95     53.36 o
  13   8   3        0.32      -77.23     50.20 o
  14   8   3       56.53       44.64     61.40 o
 -12   9   3       16.06      -25.29     63.97 o
 -11   9   3        1.93       15.96     63.01 o
 -10   9   3        4.29      -23.61     51.26 o
  -9   9   3       49.18      -30.62     82.34 o
  -8   9   3       12.00      -23.55     39.35 o
  -7   9   3        0.25       54.97     42.03 o
  -6   9   3       17.89       -0.54     38.47 o
  -5   9   3        0.09        1.39     36.73 o
  -4   9   3       86.00       70.17     41.95 o
  -3   9   3       28.07       53.37     47.07 o
  -2   9   3        0.31       48.77     37.27 o
  -1   9   3        6.69       -0.53     33.64 o
   0   9   3        5.36       52.17     38.54 o
   1   9   3      186.01      187.04     45.63 o
   2   9   3       10.99       30.16     47.52 o
   3   9   3       13.80      -58.16     41.40 o
   4   9   3       55.00       80.95     73.29 o
   5   9   3      147.77      179.79     78.28 o
   6   9   3       32.78        7.72     56.21 o
   7   9   3      160.36      268.19     71.83 o
   8   9   3       47.99       42.10     60.35 o
   9   9   3        7.54       18.44     54.83 o
  10   9   3       46.35       73.43     60.66 o
  11   9   3        1.82      131.58     67.32 o
  -7  10   3       24.34       74.70     76.00 o
  -6  10   3      120.25      141.94     65.39 o
  -5  10   3        1.75      -42.12     45.72 o
  -4  10   3      104.91       45.57     55.26 o
  -3  10   3       79.87       39.74     54.48 o
  -2  10   3        0.23      -65.62     47.28 o
  -1  10   3       90.93       70.10     55.56 o
   0  10   3       36.09      105.21     66.74 o
   1  10   3       51.06      -14.46     57.32 o
   2  10   3       34.64       31.42    106.81 o
   3  10   3        7.89       24.76     65.38 o
   4  10   3        0.67       30.90     61.82 o
   5  10   3        0.41      -56.39     59.03 o
   6  10   3        1.56       72.47     65.12 o
 -23   0   4        2.96     -110.51     78.80 o
 -22   0   4      200.78      176.21     91.81 o
 -21   0   4       49.50     -106.81     66.08 o
 -20   0   4     1789.67     2172.49    182.95 o
 -19   0   4      181.13      292.51     89.24 o
 -18   0   4     1600.00     1360.86    137.09 o
 -17   0   4     4644.28     4151.50    234.97 o
 -16   0   4       31.02       38.17     61.24 o
 -14   0   4      121.39       82.02     48.76 o
 -13   0   4     1198.89     1108.57    117.63 o
 -12   0   4     3977.66     3884.86    114.37 o
 -11   0   4     2943.13     2948.09    191.27 o
 -10   0   4     6568.79     6684.42    160.64 o
  -9   0   4     3188.32     3324.82     96.92 o
  -8   0   4     3435.74     3548.60     96.45 o
  -7   0   4    17811.43    18761.04    367.85 o
  -6   0   4    23296.65    24107.37    353.42 o
  -5   0   4    85202.66    90291.84   1263.71 o
  -4   0   4      307.59      450.50     21.42 o
  -3   0   4    56029.08    57970.34    740.38 o
  -2   0   4     3415.48     4210.57     69.01 o
  -1   0   4    15333.87    15563.75    284.31 o
   0   0   4      288.05      323.82     14.47 o
   1   0   4    42186.31    44855.19    988.69 o
   2   0   4    24564.13    26145.76    831.00 o
   3   0   4     1001.42     1031.76     35.49 o
   4   0   4     3940.52     4103.36    140.70 o
   5   0   4     4662.53     4651.95     79.78 o
   6   0   4     9448.69    10096.94    152.45 o
   7   0   4      831.65     1043.57     35.79 o
   8   0   4      634.91      467.42     22.66 o
   9   0   4     1102.61     1253.95     39.77 o
  10   0   4     4747.70     4562.00     88.05 o
  11   0   4     8249.54     8172.28    141.01 o
  12   0   4       48.62       11.42     21.08 o
  13   0   4     4386.30     4458.80    162.52 o
  14   0   4       46.57       73.79     43.66 o
  15   0   4       36.78       30.58     33.64 o
  16   0   4      231.18      154.16     42.44 o
  17   0   4       26.40       58.34     39.72 o
  18   0   4        5.34        7.32     57.82 o
  19   0   4      766.71      861.62     87.91 o
  20   0   4      296.10      376.36     70.76 o
  21   0   4        1.85      -41.16     53.00 o
  22   0   4        4.06      -16.64     55.59 o
 -23   1   4       89.24      -37.84     57.19 o
 -22   1   4      192.13      160.20     67.43 o
 -21   1   4     1117.35     1160.63    101.89 o
 -20   1   4      115.71      161.46     59.02 o
 -19   1   4        1.11       13.12     45.39 o
 -18   1   4      899.15      845.12     68.83 o
 -17   1   4        4.25       65.23     38.47 o
 -16   1   4     3385.50     3367.99    118.44 o
 -15   1   4      599.01      759.00     66.98 o
 -14   1   4      337.92      372.94     37.62 o
 -13   1   4        5.75        2.87     16.77 o
 -12   1   4       51.61       80.06     22.31 o
 -11   1   4     1250.02     1183.17     42.30 o
 -10   1   4     3512.77     3385.71     66.53 o
  -9   1   4     9999.25    10403.36    147.31 o
  -8   1   4     1430.69     1479.19     39.36 o
  -7   1   4     1167.50     1149.04     33.29 o
  -6   1   4     5189.04     5233.13     70.08 o
  -5   1   4     1441.16     1459.35     30.30 o
  -4   1   4    16584.98    17824.04    185.11 o
  -3   1   4    10764.22    10840.31    121.59 o
  -2   1   4       33.14       57.20     10.64 o
  -1   1   4    12993.79    14201.67    144.62 o
   0   1   4      139.12      177.39      7.42 o
   1   1   4    32940.91    34792.05    301.67 o
   2   1   4      143.40      152.75      8.37 o
   3   1   4       53.41       36.57      6.16 o
   4   1   4      299.96      263.23      8.21 o
   5   1   4     1385.73     1393.95     20.54 o
   6   1   4    26021.90    25679.92    274.25 o
   7   1   4     9970.93    10194.82    125.41 o
   8   1   4     7007.31     7099.25     93.77 o
   9   1   4        7.80       23.34     12.36 o
  10   1   4      171.88      144.31     16.77 o
  11   1   4     5572.55     5282.33     81.33 o
  12   1   4     7497.88     7338.21    137.13 o
  13   1   4       91.18      115.81     23.33 o
  14   1   4       92.46      101.32     26.36 o
  15   1   4     2186.27     2139.99    102.52 o
  16   1   4       59.89       25.07     26.89 o
  17   1   4       32.62       53.35     27.00 o
  18   1   4      341.51      340.09     44.79 o
  19   1   4     1362.50     1400.53     72.84 o
  20   1   4      116.04      133.20     43.35 o
  21   1   4      360.04      414.10     53.99 o
  22   1   4       56.19        2.84     60.39 o
 -23   2   4      131.91       21.09     59.22 o
 -22   2   4       57.65       54.80     58.24 o
 -21   2   4        3.38      -21.14     49.28 o
 -20   2   4      393.27      380.36     71.89 o
 -19   2   4      616.37      647.30     78.68 o
 -18   2   4       16.42       -5.17     36.78 o
 -17   2   4     1293.18     1369.84     80.29 o
 -16   2   4      867.94      828.20     63.73 o
 -15   2   4       38.60       13.12     32.51 o
 -14   2   4      357.13      468.59     53.03 o
 -13   2   4      161.22      162.23     23.21 o
 -12   2   4     3988.51     4063.86     80.18 o
 -11   2   4      146.03      135.21     22.57 o
 -10   2   4      205.80      197.45     22.04 o
  -9   2   4      141.47      167.73     20.31 o
  -8   2   4     3355.00     3378.43     63.59 o
  -7   2   4     4810.70     4672.94     76.89 o
  -6   2   4        5.44        5.90     14.25 o
  -5   2   4     3033.91     3193.78     52.19 o
  -4   2   4       49.59       48.78     12.61 o
  -3   2   4     1159.09     1091.94     29.19 o
  -2   2   4      770.98      722.76     18.89 o
  -1   2   4      340.32      300.58     11.84 o
   0   2   4     3893.35     4007.04     41.24 o
   1   2   4     1808.43     1712.56     23.97 o
   2   2   4     2313.22     2216.73     28.67 o
   3   2   4     2724.45     2529.07     33.76 o
   4   2   4     2962.31     2875.80     49.83 o
   5   2   4    10275.74     9503.59    126.68 o
   6   2   4     4080.25     4451.19     67.30 o
   7   2   4     6857.00     6651.81     89.34 o
   8   2   4     1355.86     1377.98     48.19 o
   9   2   4     9172.28     9218.53    130.29 o
  10   2   4    12990.00    12491.65    159.25 o
  11   2   4        1.25        1.18     12.17 o
  12   2   4     1681.51     1584.73     47.36 o
  13   2   4      162.24      197.81     26.67 o
  14   2   4      364.40      339.93     32.02 o
  15   2   4      216.93      215.03     29.66 o
  16   2   4        1.01      -15.15     25.21 o
  17   2   4      372.94      394.02     45.41 o
  18   2   4      330.29      353.45     54.43 o
  19   2   4      286.74      304.66     47.59 o
  20   2   4     1058.55     1078.45    115.34 o
  21   2   4       86.86      134.46     44.67 o
  22   2   4      271.92      303.08    123.52 o
 -22   3   4       47.29       77.96     65.97 o
 -21   3   4      794.13      866.46     98.44 o
 -20   3   4      438.09      465.86     79.52 o
 -19   3   4      583.46      551.03     78.89 o
 -18   3   4      614.99      541.44     76.53 o
 -17   3   4     1083.26     1157.96     87.22 o
 -16   3   4     1602.58     1839.28     78.43 o
 -15   3   4      327.39      346.96     67.26 o
 -14   3   4       12.76      -22.00     29.70 o
 -13   3   4     1116.33     1146.24     63.23 o
 -12   3   4      139.08      110.63     24.79 o
 -11   3   4     4538.81     4376.61     84.25 o
 -10   3   4      279.27      260.20     24.98 o
  -9   3   4     1372.72     1468.45     59.67 o
  -8   3   4     8591.55     8388.77    125.14 o
  -7   3   4        4.42       12.71     15.97 o
  -6   3   4    10622.95     9927.08    150.80 o
  -5   3   4       39.61       12.85     15.48 o
  -4   3   4     8698.92     8743.90    122.71 o
  -3   3   4    16131.17    15937.34    191.35 o
  -2   3   4        5.65        8.52     10.01 o
  -1   3   4    10395.48    10101.28    130.08 o
   0   3   4        2.03        0.05      7.89 o
   1   3   4     3844.37     3726.75     46.82 o
   2   3   4     9029.46     8812.66     98.69 o
   3   3   4     1959.44     2053.76     35.14 o
   4   3   4     3961.06     3994.17     58.19 o
   5   3   4        0.13        2.85     10.04 o
   6   3   4     2208.52     2198.11     37.31 o
   7   3   4     2969.05     2846.67     47.12 o
   8   3   4     1288.86     1188.80     30.89 o
   9   3   4     1554.60     1513.50     36.38 o
  10   3   4      478.41      444.80     22.65 o
  11   3   4     7979.37     7520.26    108.48 o
  12   3   4      977.45      944.26     38.56 o
  13   3   4      272.37      250.67     31.57 o
  14   3   4      237.08      271.00     33.79 o
  15   3   4       81.70       56.13     29.51 o
  16   3   4      569.01      544.02     47.91 o
  17   3   4       28.91       45.92     33.88 o
  18   3   4      447.88      470.22     91.95 o
  19   3   4       90.54      120.19     41.84 o
  20   3   4       21.74      -30.95     35.86 o
  21   3   4       77.22       53.90     48.21 o
 -21   4   4       21.50      -25.83     55.73 o
 -20   4   4      648.16      633.73     91.05 o
 -19   4   4      378.31      413.50     77.87 o
 -18   4   4      162.10      153.61     57.45 o
 -17   4   4      349.08      446.93     57.14 o
 -16   4   4        1.14      -23.63     32.73 o
 -15   4   4        7.54        2.97     32.62 o
 -14   4   4      106.79      135.93     36.70 o
 -13   4   4      811.96      737.25     53.30 o
 -12   4   4     1033.34      983.32     55.65 o
 -11   4   4      308.05      317.09     29.69 o
 -10   4   4       42.47      -11.36     29.21 o
  -9   4   4     1155.29     1089.42     38.44 o
  -8   4   4     3808.08     3907.73     71.64 o
  -7   4   4     8876.50     8515.15    129.60 o
  -6   4   4      975.86     1015.12     39.51 o
  -5   4   4      414.66      337.05     23.83 o
  -4   4   4     4210.25     4294.16     75.45 o
  -3   4   4       48.06       38.94     13.17 o
  -2   4   4    14441.68    14618.72    191.45 o
  -1   4   4     5773.71     5700.62     90.09 o
   0   4   4     9008.62     8799.09    102.13 o
   1   4   4      823.05      836.53     21.04 o
   2   4   4      152.36      158.88     15.27 o
   3   4   4      483.32      445.52     17.46 o
   4   4   4      520.53      584.81     19.63 o
   5   4   4     2030.28     2040.30     40.42 o
   6   4   4      109.38      106.34     14.31 o
   7   4   4       25.91        6.11     13.35 o
   8   4   4       39.02       33.17     14.62 o
   9   4   4      208.50      242.19     20.09 o
  10   4   4     3386.98     3339.33     67.40 o
  11   4   4      432.16      408.56     28.02 o
  12   4   4      594.58      588.80     39.19 o
  13   4   4       55.17       57.04     27.13 o
  14   4   4      115.06      128.66     33.08 o
  15   4   4     1092.68     1073.83     59.87 o
  16   4   4        1.40       -7.78     29.52 o
  17   4   4      753.26      758.88     58.62 o
  18   4   4       11.71      -52.43     33.83 o
  19   4   4      120.52       79.42     40.63 o
  20   4   4      295.83      356.63     54.83 o
 -20   5   4      383.18      322.58     62.66 o
 -19   5   4       21.28      -16.04     46.23 o
 -18   5   4       70.99      -17.71     52.06 o
 -17   5   4        2.55      -68.12     59.10 o
 -16   5   4       75.45       91.26     42.22 o
 -15   5   4      716.25      877.57     61.85 o
 -14   5   4       26.46       84.56     37.43 o
 -13   5   4     1285.86     1386.67     68.98 o
 -12   5   4      702.64      777.23     54.66 o
 -11   5   4     1090.00     1129.68     61.23 o
 -10   5   4      126.57      139.74     41.41 o
  -9   5   4       95.30       75.97     34.57 o
  -8   5   4       69.02       46.91     23.65 o
  -7   5   4       99.35      148.53     25.59 o
  -6   5   4      659.79      673.53     35.95 o
  -5   5   4      288.37      315.65     21.93 o
  -4   5   4      926.49      945.50     31.28 o
  -3   5   4      117.49       90.11     20.58 o
  -2   5   4      487.46      502.22     24.51 o
  -1   5   4      581.78      610.52     23.83 o
   0   5   4      278.97      257.28     30.08 o
   1   5   4     2002.99     2002.23     43.81 o
   2   5   4     2606.31     2494.39     45.00 o
   3   5   4      476.47      418.33     23.78 o
   4   5   4     1261.37     1223.18     60.64 o
   5   5   4      562.39      503.81     27.92 o
   6   5   4     1264.96     1214.16     35.56 o
   7   5   4      330.69      355.69     23.09 o
   8   5   4      401.52      382.18     25.92 o
   9   5   4     1585.42     1575.21     46.81 o
  10   5   4     2633.89     2581.36     60.31 o
  11   5   4     3404.37     3488.86     87.34 o
  12   5   4       36.92       32.75     26.79 o
  13   5   4      139.46      130.42     31.99 o
  14   5   4      192.15      105.37     31.90 o
  15   5   4       69.42       24.45     32.41 o
  16   5   4      564.62      579.35     51.65 o
  17   5   4       52.27       65.18     38.16 o
  18   5   4      311.96      291.07     49.35 o
  19   5   4      364.16      338.88     62.03 o
 -19   6   4      182.98      186.57     60.97 o
 -18   6   4        1.55      -24.40     47.86 o
 -17   6   4      503.81      609.08     88.39 o
 -16   6   4      122.38      164.23     67.42 o
 -15   6   4     1055.77     1124.68     83.19 o
 -14   6   4       35.46       99.00     40.07 o
 -13   6   4      464.37      537.53     65.85 o
 -12   6   4     1030.14     1052.32     65.00 o
 -11   6   4      210.37      297.77     43.82 o
 -10   6   4     1038.16     1020.51     62.02 o
  -9   6   4      190.60      224.23     39.81 o
  -8   6   4     1184.77     1297.72     64.89 o
  -7   6   4     1324.96     1272.51     62.47 o
  -6   6   4      111.13       96.75     30.42 o
  -5   6   4      620.15      671.66     54.16 o
  -4   6   4      341.31      378.06     33.44 o
  -3   6   4      259.35      260.50     30.96 o
  -2   6   4     1083.06     1064.37     36.01 o
  -1   6   4       42.40       37.84     17.20 o
   0   6   4     1594.83     1516.28     56.98 o
   1   6   4      768.98      753.01     42.25 o
   2   6   4        2.85      -23.91     17.90 o
   3   6   4     3574.10     3471.41     71.87 o
   4   6   4      188.16      154.92     23.51 o
   5   6   4     2539.04     2672.91     63.35 o
   6   6   4      446.75      527.57     32.58 o
   7   6   4      245.65      281.92     29.56 o
   8   6   4      176.31      187.71     29.98 o
   9   6   4      381.76      369.58     38.96 o
  10   6   4      616.83      480.52     49.98 o
  11   6   4       37.51       76.92     36.59 o
  12   6   4       35.62       24.45     35.53 o
  13   6   4      235.47      178.84     65.18 o
  14   6   4       58.92       70.76     43.68 o
  15   6   4       86.06       58.28     48.71 o
  16   6   4        3.44      -67.76     37.76 o
  17   6   4        1.56      -35.53     42.51 o
  18   6   4       83.76       17.33     48.23 o
 -17   7   4        1.27      -35.77     62.02 o
 -16   7   4      241.12      297.27     61.64 o
 -15   7   4       60.26       35.58     50.75 o
 -14   7   4      515.18      472.36     81.37 o
 -13   7   4       21.09       90.54     53.94 o
 -12   7   4       71.81       43.60     37.03 o
 -11   7   4      206.75      269.37     44.54 o
 -10   7   4      225.83      209.63     43.83 o
  -9   7   4       22.80       13.22     33.58 o
  -8   7   4      626.35      630.61     53.60 o
  -7   7   4       10.73       -4.99     31.71 o
  -6   7   4     1679.79     1841.96    116.82 o
  -5   7   4      701.35      735.42     54.75 o
  -4   7   4     1152.02     1180.77     62.65 o
  -3   7   4      307.62      440.35     45.51 o
  -2   7   4      324.52      383.98     42.10 o
  -1   7   4      511.53      505.07     41.19 o
   0   7   4       31.32       13.04     27.96 o
   1   7   4     1241.71     1366.38     58.37 o
   2   7   4      729.45      669.05     58.70 o
   3   7   4      175.59      174.64     25.22 o
   4   7   4       12.76       -2.96     20.91 o
   5   7   4       50.23       29.64     23.14 o
   6   7   4        2.55        4.53     22.82 o
   7   7   4      407.90      417.28     39.11 o
   8   7   4       32.79       32.02     30.89 o
   9   7   4      135.00      111.44     38.15 o
  10   7   4        4.76      -25.00     38.99 o
  11   7   4       33.27       29.15     36.45 o
  12   7   4      381.53      431.22     63.35 o
  13   7   4      166.84       98.82     45.75 o
  14   7   4      208.30      201.88     52.22 o
  15   7   4       58.73       83.71     46.17 o
  16   7   4       36.74      -18.44     44.22 o
 -15   8   4       14.37       -3.48     65.46 o
 -14   8   4       17.87        1.07     57.42 o
 -13   8   4        6.72     -111.01     55.50 o
 -12   8   4      110.46        7.16     65.62 o
 -11   8   4       24.50       43.89     43.62 o
 -10   8   4       57.16       53.68     39.69 o
  -9   8   4        1.24      -31.73     37.67 o
  -8   8   4       14.79       17.41     35.61 o
  -7   8   4       31.01       72.22     38.82 o
  -6   8   4      157.98      169.07     41.66 o
  -5   8   4      126.45      153.08     38.77 o
  -4   8   4       95.57       63.42     37.08 o
  -3   8   4      575.65      596.98     53.01 o
  -2   8   4        5.73       52.04     34.45 o
  -1   8   4      329.44      356.26     46.35 o
   0   8   4      165.81      114.14     37.82 o
   1   8   4       32.71       19.95     31.53 o
   2   8   4      578.26      674.85     59.64 o
   3   8   4       78.72       56.46     35.13 o
   4   8   4      286.48      239.17     54.34 o
   5   8   4       59.99       68.47     42.62 o
   6   8   4       12.29       65.63     78.89 o
   7   8   4      160.04      151.00     56.20 o
   8   8   4       19.95       47.73     50.27 o
   9   8   4      170.14      168.88     61.27 o
  10   8   4      150.16      169.59     58.31 o
  11   8   4       46.01       43.02    103.15 o
  12   8   4      217.46      267.50     68.20 o
  13   8   4      124.05       -2.87     56.97 o
  14   8   4       68.52       48.77     62.91 o
 -12   9   4       11.62       36.38     65.37 o
 -11   9   4      123.08      134.38     62.93 o
 -10   9   4       53.34      123.24     57.12 o
  -9   9   4      157.96      134.85     48.85 o
  -8   9   4       77.99       97.49     47.38 o
  -7   9   4      201.66      158.03     46.75 o
  -6   9   4       38.95       98.69     44.03 o
  -5   9   4        0.38       -1.15     39.29 o
  -4   9   4       25.78        6.79     37.85 o
  -3   9   4       51.66      -11.39     37.72 o
  -2   9   4       13.82       33.65     44.66 o
  -1   9   4      143.65      239.18     46.58 o
   0   9   4       25.99      -22.81     41.53 o
   1   9   4      137.64      162.78     55.01 o
   2   9   4      354.56      337.38     81.94 o
   3   9   4        0.46      -69.04     44.20 o
   4   9   4      476.66      520.61     81.05 o
   5   9   4       20.25       56.87     64.18 o
   6   9   4      465.25      570.07     84.56 o
   7   9   4        5.27       31.89     83.93 o
   8   9   4      168.00      278.96     80.32 o
   9   9   4       22.73      -41.64     53.37 o
  10   9   4        0.45      -17.36     54.14 o
  -6  10   4        2.81      128.24     62.08 o
  -5  10   4       44.02      -35.91     55.07 o
  -4  10   4       23.72      -95.35     70.59 o
  -3  10   4        1.46      -69.37     49.11 o
  -2  10   4       98.97      179.79     74.14 o
  -1  10   4        2.80      -15.91     55.25 o
   0  10   4      115.13       18.65     58.48 o
   1  10   4       47.58      129.20     68.86 o
   2  10   4       14.69       95.71     64.24 o
   3  10   4      111.02      157.00     89.24 o
   4  10   4        0.39       13.16     57.88 o
   5  10   4       49.19      156.84     70.86 o
 -23   1   5       32.18      -32.83     75.33 o
 -22   1   5       25.55      -16.44     75.10 o
 -21   1   5        0.00       10.59     54.94 o
 -20   1   5       44.15      106.76     54.88 o
 -19   1   5       14.39       19.22     39.72 o
 -18   1   5       73.82       29.01     39.80 o
 -17   1   5       77.51      105.51     39.62 o
 -16   1   5       50.37       36.58     35.67 o
 -15   1   5       24.88       35.43     35.10 o
 -14   1   5       69.93       98.87     26.30 o
 -13   1   5       27.16       25.11     23.89 o
 -12   1   5     2239.16     2250.50     75.64 o
 -11   1   5       56.27       53.95     21.88 o
 -10   1   5      598.52      604.66     29.74 o
  -9   1   5      279.56      268.98     31.33 o
  -8   1   5     2448.49     2450.43     51.61 o
  -7   1   5        0.46        2.77     14.38 o
  -6   1   5     2383.62     2631.56     46.70 o
  -5   1   5      753.97      810.21     24.21 o
  -4   1   5       13.89       14.02     10.71 o
  -3   1   5    15365.56    16204.79    177.00 o
  -2   1   5     5836.58     6038.34     71.62 o
  -1   1   5     8250.93     8851.18    105.06 o
   0   1   5    13621.13    14950.97    145.02 o
   1   1   5    32759.39    34474.20    325.56 o
   2   1   5     1955.62     2116.29     30.23 o
   3   1   5    18640.05    19403.63    217.52 o
   4   1   5      386.83      393.81     11.87 o
   5   1   5      324.78      388.81      9.86 o
   6   1   5     2345.83     2587.38     37.21 o
   7   1   5     1015.49      980.13     30.13 o
   8   1   5      243.32      247.92     14.65 o
   9   1   5      235.87      236.50     16.59 o
  10   1   5        0.10        9.42     13.16 o
  11   1   5        6.69      -15.28     14.47 o
  12   1   5      756.95      805.25     28.21 o
  13   1   5      101.37      100.46     23.47 o
  14   1   5      118.90      109.02     25.30 o
  15   1   5      396.88      361.93     32.65 o
  16   1   5      143.91      156.10     29.46 o
  17   1   5      159.96      146.55     30.64 o
  18   1   5        0.17       -1.07     31.90 o
  19   1   5       85.53       57.32     37.72 o
  20   1   5       13.83       -1.23     37.74 o
  21   1   5       11.92       12.78     52.76 o
  22   1   5       21.84      -41.76     52.42 o
 -23   2   5        0.04      -85.37     53.48 o
 -22   2   5       47.10      -37.18     56.91 o
 -21   2   5       13.67        9.72     66.65 o
 -20   2   5       40.27       23.89     51.43 o
 -19   2   5      124.05      127.74     80.98 o
 -18   2   5      715.74      726.51     66.13 o
 -17   2   5       99.44       83.50     41.20 o
 -16   2   5       36.61       12.99     33.35 o
 -15   2   5       27.93       30.81     37.22 o
 -14   2   5       96.03       42.72     34.49 o
 -13   2   5     1407.12     1319.94     46.73 o
 -12   2   5        0.15      -11.92     20.58 o
 -11   2   5      889.80      997.71     38.27 o
 -10   2   5      257.55      223.89     23.18 o
  -9   2   5      247.65      199.95     21.69 o
  -8   2   5      935.59      990.80     33.96 o
  -7   2   5     2420.24     2428.13     51.49 o
  -6   2   5       59.39       67.82     14.56 o
  -5   2   5     1811.19     1882.89     38.44 o
  -4   2   5     1842.85     1782.21     43.22 o
  -3   2   5     1567.59     1640.30     33.30 o
  -2   2   5      655.22      661.84     18.95 o
  -1   2   5     3319.77     3517.35     50.99 o
   0   2   5      358.35      372.28     12.76 o
   1   2   5      408.22      412.57     14.21 o
   2   2   5        2.18       14.02      6.97 o
   3   2   5       42.74       30.55      6.24 o
   4   2   5     1362.70     1327.04     34.78 o
   5   2   5     2025.28     2088.21     31.91 o
   6   2   5      280.50      282.02     14.41 o
   7   2   5      508.91      528.42     17.18 o
   8   2   5      125.72      124.70     12.81 o
   9   2   5      124.70      108.71     14.56 o
  10   2   5     1254.21     1169.84     33.33 o
  11   2   5      232.41      257.17     20.71 o
  12   2   5       11.14       23.45     18.82 o
  13   2   5      881.96      929.74     44.57 o
  14   2   5     1286.02     1329.01     50.77 o
  15   2   5       23.10       30.78     24.59 o
  16   2   5        2.15       10.22     25.62 o
  17   2   5        0.07      -24.25     27.67 o
  18   2   5       55.98       57.90     34.85 o
  19   2   5       64.05       32.20     48.92 o
  20   2   5       27.40      -34.23     36.07 o
  21   2   5      116.90      120.56     45.33 o
 -22   3   5        0.16      -41.75     55.77 o
 -21   3   5       79.33       37.08     66.36 o
 -20   3   5        5.97      -16.83     87.87 o
 -19   3   5       32.80       90.70     55.83 o
 -18   3   5      136.72      213.99     50.53 o
 -17   3   5       91.89       13.34     39.28 o
 -16   3   5      208.77      257.40     44.77 o
 -15   3   5       13.23        8.62     33.28 o
 -14   3   5      433.17      431.16     45.78 o
 -13   3   5      371.16      382.01     42.55 o
 -12   3   5       72.22      115.30     25.56 o
 -11   3   5      840.30      910.92     38.85 o
 -10   3   5      282.47      292.16     26.68 o
  -9   3   5       61.65       52.14     19.50 o
  -8   3   5       37.19       38.08     18.77 o
  -7   3   5      297.31      330.48     23.42 o
  -6   3   5        5.51        8.53     18.38 o
  -5   3   5     2669.26     2966.68     62.19 o
  -4   3   5      261.03      360.02     19.61 o
  -3   3   5     3472.90     3286.45     54.16 o
  -2   3   5      752.06      785.68     21.37 o
  -1   3   5      860.49      868.84     23.46 o
   0   3   5      142.67      123.37     17.87 o
   1   3   5     1242.11     1403.39     27.14 o
   2   3   5       18.53       22.96      9.75 o
   3   3   5       23.05       -2.11      9.49 o
   4   3   5      658.88      611.80     18.40 o
   5   3   5     3707.98     3815.84     55.23 o
   6   3   5     1229.76     1280.24     30.04 o
   7   3   5      302.51      301.75     17.76 o
   8   3   5      564.63      595.83     24.46 o
   9   3   5       31.81       16.32     13.06 o
  10   3   5     2126.76     2056.04     66.73 o
  11   3   5        2.93      -16.98     16.04 o
  12   3   5      246.08      268.87     30.23 o
  13   3   5      362.24      312.40     32.68 o
  14   3   5      484.47      405.92     37.03 o
  15   3   5       64.56       74.43     42.02 o
  16   3   5        2.10        0.57     36.85 o
  17   3   5       26.42      -17.68     30.72 o
  18   3   5        1.19       35.31     34.12 o
  19   3   5        0.85       27.40     57.57 o
  20   3   5       17.86       -0.58     36.53 o
  21   3   5        0.08      -13.05     42.04 o
 -21   4   5      133.01      178.08     69.09 o
 -20   4   5        1.94      -68.88     99.83 o
 -19   4   5       17.14       87.94     61.96 o
 -18   4   5        5.83        6.88     49.15 o
 -17   4   5      408.48      334.34     50.12 o
 -16   4   5      453.87      500.90     59.05 o
 -15   4   5       62.32       85.59     38.60 o
 -14   4   5       50.29      129.96     36.67 o
 -13   4   5      121.86       61.01     33.59 o
 -12   4   5      272.09      258.84     39.59 o
 -11   4   5     3361.94     3397.69     75.93 o
 -10   4   5      550.13      510.93     32.91 o
  -9   4   5       19.81        8.03     22.37 o
  -8   4   5       71.10       32.88     20.26 o
  -7   4   5      370.25      416.56     35.85 o
  -6   4   5      652.31      728.40     36.02 o
  -5   4   5       10.35       16.86     17.89 o
  -4   4   5       32.66       31.20     15.85 o
  -3   4   5      117.61      128.54     21.76 o
  -2   4   5     1715.47     1696.04     38.75 o
  -1   4   5     1168.45     1074.13     29.93 o
   0   4   5     3074.30     2973.80     57.84 o
   1   4   5       74.20       54.63     11.38 o
   2   4   5     1641.18     1591.83     32.03 o
   3   4   5     1286.20     1229.57     28.83 o
   4   4   5       13.72       17.61     11.51 o
   5   4   5      247.64      277.50     16.86 o
   6   4   5       95.92       97.81     14.36 o
   7   4   5        2.96        4.02     12.76 o
   8   4   5      103.00      104.32     16.17 o
   9   4   5      533.54      530.56     27.64 o
  10   4   5        0.28       -2.52     17.52 o
  11   4   5      438.86      457.50     34.47 o
  12   4   5        1.29       -5.20     30.66 o
  13   4   5        0.68       13.71     24.66 o
  14   4   5       15.46      -48.00     46.26 o
  15   4   5        1.31      -37.89     27.74 o
  16   4   5      411.66      307.88     43.36 o
  17   4   5       24.42      -28.96     30.72 o
  18   4   5       30.71      -20.75     34.05 o
  19   4   5        4.03      -44.57     35.88 o
  20   4   5        2.80      -33.07     38.91 o
 -20   5   5        9.91      -29.42     58.49 o
 -19   5   5       42.67      174.58    119.24 o
 -18   5   5       18.06      -34.78     52.43 o
 -17   5   5       11.68      -31.28     41.14 o
 -16   5   5        9.14       47.02     38.62 o
 -15   5   5       22.46       52.87     50.62 o
 -14   5   5       91.42       76.53     37.11 o
 -13   5   5        8.26       -0.01     32.73 o
 -12   5   5      402.90      376.46     45.66 o
 -11   5   5        3.67       30.15     31.74 o
 -10   5   5       32.99       -0.84     30.34 o
  -9   5   5      502.63      551.44     41.14 o
  -8   5   5       27.93       13.92     29.92 o
  -7   5   5       29.48       35.05     27.43 o
  -6   5   5       43.67       48.68     24.23 o
  -5   5   5        3.19       -6.27     21.52 o
  -4   5   5     2652.17     2662.43     57.55 o
  -3   5   5      121.81       90.26     18.83 o
  -2   5   5      326.01      370.38     24.90 o
  -1   5   5     1526.01     1543.48     37.20 o
   0   5   5      157.08      172.38     18.29 o
   1   5   5      222.45      287.79     25.21 o
   2   5   5      389.39      389.50     20.58 o
   3   5   5       38.57       34.18     14.44 o
   4   5   5     1139.61     1187.42     39.99 o
   5   5   5      650.55      681.11     28.90 o
   6   5   5      283.76      308.47     20.85 o
   7   5   5     4426.59     4177.93     71.92 o
   8   5   5      324.87      319.51     24.17 o
   9   5   5      576.20      618.47     39.40 o
  10   5   5      657.58      551.13     36.81 o
  11   5   5       66.32       79.33     25.72 o
  12   5   5       28.38       59.62     29.06 o
  13   5   5       44.25       20.79     29.02 o
  14   5   5       49.31       -4.68     28.18 o
  15   5   5       19.00        3.48     31.19 o
  16   5   5      318.32      216.42     46.46 o
  17   5   5        2.28        0.27     53.18 o
  18   5   5        2.24       -2.38     37.67 o
  19   5   5      114.73      175.53     54.75 o
 -19   6   5       27.17      -39.62     62.81 o
 -18   6   5        3.85      -58.40     55.76 o
 -17   6   5       75.24       30.44     60.78 o
 -16   6   5        9.97       -1.95     44.73 o
 -15   6   5       50.84       26.38     39.92 o
 -14   6   5      346.66      393.21     51.43 o
 -13   6   5       58.35      153.73     42.42 o
 -12   6   5      175.09      281.37     46.97 o
 -11   6   5       96.81       41.86     35.74 o
 -10   6   5       23.46       73.36     35.31 o
  -9   6   5      435.12      435.29     45.58 o
  -8   6   5      588.47      571.06     74.20 o
  -7   6   5      174.05      238.98     38.44 o
  -6   6   5      372.81      402.33     39.39 o
  -5   6   5       31.92      -21.68     29.80 o
  -4   6   5     1748.14     1603.58     59.80 o
  -3   6   5      239.73      273.71     31.06 o
  -2   6   5      863.36      938.10     44.11 o
  -1   6   5      211.44      181.50     25.63 o
   0   6   5      589.75      529.40     39.85 o
   1   6   5       69.38       48.48     25.56 o
   2   6   5      166.60      141.84     25.23 o
   3   6   5       30.89       36.22     20.17 o
   4   6   5       41.84       12.23     19.21 o
   5   6   5       89.51       83.21     22.36 o
   6   6   5      440.02      480.68     30.85 o
   7   6   5       27.52       31.72     21.81 o
   8   6   5      143.17      164.22     32.35 o
   9   6   5       52.07        9.36     28.34 o
  10   6   5       84.24      100.69     36.41 o
  11   6   5      235.86      249.83     43.12 o
  12   6   5       61.87       40.80     37.19 o
  13   6   5      207.28      230.01     46.59 o
  14   6   5        2.24       49.57     39.86 o
  15   6   5       15.59        0.75     39.09 o
  16   6   5       58.47       63.15     55.60 o
  17   6   5       36.49       56.70     46.38 o
 -17   7   5       29.77      -57.68     85.05 o
 -16   7   5        0.90      -63.37     95.75 o
 -15   7   5      163.10      309.41     71.90 o
 -14   7   5        4.15        6.48     41.56 o
 -13   7   5        1.05       71.46     41.72 o
 -12   7   5        0.85      -27.62     33.62 o
 -11   7   5      200.06      292.27     48.19 o
 -10   7   5        4.33       38.71     37.47 o
  -9   7   5      340.07      293.85     44.36 o
  -8   7   5        8.88        8.78     32.22 o
  -7   7   5      790.83      734.34     55.97 o
  -6   7   5       18.02        8.04     39.34 o
  -5   7   5      217.09      188.67     39.72 o
  -4   7   5        0.38      -40.41     30.06 o
  -3   7   5       79.22      103.38     76.22 o
  -2   7   5      382.71      363.81     42.13 o
  -1   7   5       27.14       -6.58     27.59 o
   0   7   5       20.25       51.90     28.19 o
   1   7   5       89.51       92.73     30.21 o
   2   7   5       22.72       38.49     27.91 o
   3   7   5        1.89        4.62     21.31 o
   4   7   5      316.68      279.95     29.66 o
   5   7   5       32.77       47.50     26.63 o
   6   7   5      154.89      218.21     33.01 o
   7   7   5       14.83        2.38     28.43 o
   8   7   5      112.19       84.24     36.70 o
   9   7   5      124.31      146.39     40.70 o
  10   7   5        7.91      -38.23     31.90 o
  11   7   5       74.80       58.97     39.59 o
  12   7   5        4.77        6.57     37.16 o
  13   7   5        0.05      -71.06     35.53 o
  14   7   5        5.11       66.29     42.88 o
  15   7   5        1.82      -30.95     42.10 o
  16   7   5        2.47      -23.87     54.53 o
 -15   8   5       97.29       69.32     70.18 o
 -14   8   5       41.92       -0.97     65.58 o
 -13   8   5        1.53      -50.07     48.47 o
 -12   8   5       87.51      149.84     55.48 o
 -11   8   5       25.95       -7.71     45.08 o
 -10   8   5        4.55       29.43     37.96 o
  -9   8   5       16.29       46.78     38.96 o
  -8   8   5        8.46       11.00     36.63 o
  -7   8   5      106.51      131.48     43.67 o
  -6   8   5        1.04       23.08     35.24 o
  -5   8   5        2.91      -27.06     32.20 o
  -4   8   5        1.87      -46.69     31.94 o
  -3   8   5       14.88        4.78     32.91 o
  -2   8   5       21.99       14.97     31.30 o
  -1   8   5       53.35       58.34     34.85 o
   0   8   5       28.14       15.91     32.99 o
   1   8   5       71.18       21.90     34.31 o
   2   8   5      327.41      360.39     53.81 o
   3   8   5        2.50       10.44     37.72 o
   4   8   5      239.80      186.82     64.61 o
   5   8   5      105.31      137.51     55.78 o
   6   8   5       90.83       61.77     88.44 o
   7   8   5        0.08       18.35     49.07 o
   8   8   5       16.19       27.70     51.18 o
   9   8   5       20.29       34.85     51.74 o
  10   8   5      125.76       79.49     55.19 o
  11   8   5        0.05      -31.19     50.29 o
  12   8   5      160.32      176.14     79.04 o
  13   8   5       31.02      -44.67     53.15 o
 -11   9   5        0.05      -22.47     56.59 o
 -10   9   5        1.23       -3.57     44.04 o
  -9   9   5        6.46       -7.93     49.00 o
  -8   9   5       78.83      110.50     49.46 o
  -7   9   5       30.25       25.23     43.29 o
  -6   9   5      100.81      156.20     47.07 o
  -5   9   5       51.41       88.52     42.82 o
  -4   9   5        5.50        8.08     39.37 o
  -3   9   5       24.55      -52.70     41.39 o
  -2   9   5       10.12      -19.80     45.37 o
  -1   9   5       48.29       48.58     45.59 o
   0   9   5      144.01      183.40     75.92 o
   1   9   5        8.27       14.34     49.08 o
   2   9   5        0.97      -43.22     48.70 o
   3   9   5      207.52      220.08     73.58 o
   4   9   5       88.26       75.14     59.88 o
   5   9   5       59.38       43.89     53.57 o
   6   9   5       58.10       54.34     55.71 o
   7   9   5       17.60        5.31     53.74 o
   8   9   5       91.74      165.12     64.93 o
   9   9   5       66.82       92.57     62.56 o
  10   9   5      128.53      157.43     66.44 o
  -6  10   5       37.88      -73.18     70.10 o
  -5  10   5        0.86       18.04     64.53 o
  -4  10   5       14.01       78.86    100.83 o
  -3  10   5      113.62      160.70     75.77 o
  -2  10   5       12.34       38.05     64.93 o
  -1  10   5        9.84      -87.74     59.59 o
   0  10   5       30.39       59.20     65.66 o
   1  10   5        0.32       63.32     64.37 o
   2  10   5        3.87      -12.90     58.46 o
   3  10   5        0.29       21.58     61.15 o
   4  10   5       20.56      -35.86     57.42 o
 -23   0   6        9.00       67.88     85.26 o
 -22   0   6       65.28      272.10    105.95 o
 -21   0   6       82.85      116.11     87.91 o
 -20   0   6     1872.96     1893.37    172.41 o
 -19   0   6     3264.36     3125.30    213.42 o
 -18   0   6        0.93      -70.44     52.60 o
 -17   0   6     2480.38     2283.48    172.31 o
 -16   0   6     1285.73     1478.11    135.76 o
 -15   0   6        6.44      -16.52     50.89 o
 -14   0   6      690.10      613.84     55.58 o
 -13   0   6     1745.20     1855.60    128.40 o
 -12   0   6     8552.98     8389.00    201.74 o
 -11   0   6     3406.25     3511.88    108.39 o
 -10   0   6     2679.17     2610.67     89.16 o
  -9   0   6    16138.98    16182.87    331.11 o
  -8   0   6    11164.14    12096.19    292.40 o
  -7   0   6    28741.78    29103.10    509.25 o
  -6   0   6      725.22      670.67     40.44 o
  -5   0   6     4157.01     3818.70     81.97 o
  -4   0   6      984.49      910.81     52.67 o
  -3   0   6     2756.94     2638.22     52.60 o
  -2   0   6    17556.33    18273.40    310.65 o
  -1   0   6     2791.78     2832.77     75.75 o
   0   0   6     1231.96     1487.70     30.92 o
   1   0   6    13897.32    14708.97    288.03 o
   3   0   6    17127.09    17865.64    594.13 o
   4   0   6     8093.56     8292.12    202.03 o
   5   0   6     7472.35     7797.15    154.19 o
   6   0   6       17.49       40.06     12.23 o
   7   0   6      101.66       84.13     15.24 o
   8   0   6       62.86       54.34     11.38 o
   9   0   6     3087.06     3001.13     60.16 o
  10   0   6     1376.26     1409.42     41.29 o
  11   0   6     1653.98     1837.05     50.70 o
  12   0   6     5149.04     4989.74     97.79 o
  13   0   6      273.13      281.03     39.69 o
  14   0   6      356.64      233.82     39.28 o
  15   0   6      255.02      319.76     45.83 o
  16   0   6      197.96      143.88     40.83 o
  17   0   6      660.04      802.75     90.70 o
  18   0   6      161.04      229.45     56.84 o
  19   0   6      554.42      550.59    126.89 o
  20   0   6      426.37      368.32     72.90 o
  21   0   6       83.86      136.10     62.36 o
 -23   1   6      244.23      310.88     78.61 o
 -22   1   6       18.87      -35.18     50.16 o
 -21   1   6      205.23      184.38    176.92 o
 -20   1   6      110.48      169.42     63.18 o
 -19   1   6      217.19      146.97     58.32 o
 -18   1   6     1080.58     1115.54    112.22 o
 -17   1   6       23.59        3.45     36.47 o
 -16   1   6      922.66      940.58     82.89 o
 -15   1   6      601.64      598.34     72.43 o
 -14   1   6        2.80        8.20     30.15 o
 -13   1   6      153.76      180.10     29.58 o
 -12   1   6     2061.41     2107.08     61.56 o
 -11   1   6     4017.25     3976.90     83.35 o
 -10   1   6     4519.78     4631.55     82.69 o
  -9   1   6      449.50      422.81     25.88 o
  -8   1   6     5929.88     6054.08     95.13 o
  -7   1   6     4978.01     5067.62     85.24 o
  -6   1   6    18571.32    18196.67    217.24 o
  -5   1   6     4396.01     4885.49     70.19 o
  -4   1   6     1057.38     1048.12     27.03 o
  -3   1   6     1045.21     1148.91     28.01 o
  -2   1   6      556.55      553.70     16.14 o
  -1   1   6    13880.09    14207.17    162.99 o
   0   1   6     9256.29    10094.21    110.55 o
   1   1   6    14240.62    14491.99    147.44 o
   2   1   6     1639.52     1802.79     29.05 o
   3   1   6     3912.51     4076.02     70.96 o
   4   1   6    19328.12    20645.24    250.00 o
   5   1   6     4006.45     4240.11     52.61 o
   6   1   6     2933.76     2621.69     37.67 o
   7   1   6       85.66       44.21     11.49 o
   8   1   6     2609.94     2632.71     42.88 o
   9   1   6      111.19       78.17     12.80 o
  10   1   6      864.82      865.62     24.87 o
  11   1   6     7769.26     7548.11     97.38 o
  12   1   6     1374.77     1389.85     36.56 o
  13   1   6       19.26       -6.63     20.48 o
  14   1   6      493.61      505.27     35.84 o
  15   1   6        7.65      -43.85     21.93 o
  16   1   6     2006.02     2060.44     64.57 o
  17   1   6       51.08       19.23     26.62 o
  18   1   6      312.51      265.84     44.31 o
  19   1   6      193.07      218.37     43.35 o
  20   1   6        0.11      -15.57     36.30 o
  21   1   6      539.00      738.60     64.85 o
 -23   2   6      146.57       88.71     71.99 o
 -22   2   6       18.98      -38.64     54.96 o
 -21   2   6        1.51      -77.01     50.60 o
 -20   2   6      569.58      674.10     87.37 o
 -19   2   6     1033.51     1078.19    107.63 o
 -18   2   6      144.01      115.51     46.06 o
 -17   2   6      387.75      472.62     57.65 o
 -16   2   6      116.39       92.71     41.71 o
 -15   2   6      839.85      799.06     62.21 o
 -14   2   6      352.50      377.71     42.28 o
 -13   2   6     1316.84     1203.97     46.66 o
 -12   2   6     1107.29     1085.52     61.74 o
 -11   2   6       26.02       16.17     21.79 o
 -10   2   6     3396.87     3288.85     68.04 o
  -9   2   6       92.50      105.40     21.21 o
  -8   2   6     2881.04     2960.51     60.09 o
  -7   2   6      736.70      654.02     28.80 o
  -6   2   6      456.73      482.12     22.57 o
  -5   2   6      252.59      203.70     17.03 o
  -4   2   6       66.02      101.99     13.47 o
  -3   2   6     5118.01     5245.61     72.71 o
  -2   2   6     2885.53     2846.11     48.37 o
  -1   2   6      652.10      675.99     22.25 o
   0   2   6     1720.92     1731.82     33.69 o
   1   2   6      278.72      285.76     14.14 o
   2   2   6     9866.12     9829.07    105.58 o
   3   2   6    21885.94    22490.81    228.33 o
   4   2   6       87.34      110.97      9.88 o
   5   2   6    12663.01    13290.93    140.33 o
   6   2   6      303.92      335.23     14.60 o
   7   2   6     3701.75     3600.34     46.43 o
   8   2   6      688.90      596.22     19.16 o
   9   2   6     1948.44     1926.13     39.92 o
  10   2   6     2793.38     2748.32     53.28 o
  11   2   6        0.85       63.25     42.64 o
  12   2   6      706.60      699.72     40.70 o
  13   2   6     1325.65     1231.65     58.46 o
  14   2   6       32.26       55.23     24.86 o
  15   2   6     1636.23     1558.90     55.62 o
  16   2   6       99.83       92.29     28.34 o
  17   2   6       85.75       89.23     29.81 o
  18   2   6      356.78      350.70     45.77 o
  19   2   6      193.70      251.79     46.17 o
  20   2   6     1156.94     1181.71     72.48 o
  21   2   6       88.93        6.25     40.48 o
 -22   3   6       13.85      -65.05     57.76 o
 -21   3   6      744.99      934.65    100.62 o
 -20   3   6       45.39       32.72     59.27 o
 -19   3   6      609.71      524.86    111.08 o
 -18   3   6      380.07      309.72     62.02 o
 -17   3   6        3.26       -0.70     38.10 o
 -16   3   6      809.27      903.08     61.59 o
 -15   3   6      997.54     1038.87     62.33 o
 -14   3   6      595.34      611.89     50.75 o
 -13   3   6     1009.05      951.75     56.08 o
 -12   3   6       36.81       82.73     25.58 o
 -11   3   6     6100.73     5921.37    104.24 o
 -10   3   6     5105.12     4841.88     89.57 o
  -9   3   6     4351.60     4435.77     93.27 o
  -8   3   6     1433.40     1457.03     44.27 o
  -7   3   6      861.40      832.16     42.06 o
  -6   3   6     3482.82     3129.17     66.33 o
  -5   3   6    13865.73    14150.64    203.91 o
  -4   3   6      644.91      639.07     25.43 o
  -3   3   6     2806.42     2641.73     51.28 o
  -2   3   6     4936.73     4808.56     75.09 o
  -1   3   6     1883.24     1620.83     34.73 o
   0   3   6     1475.13     1483.71     32.73 o
   1   3   6        6.57       12.70     10.51 o
   2   3   6     3788.30     3846.79     58.09 o
   3   3   6      176.64      154.93     13.31 o
   4   3   6     3158.91     3413.53     47.62 o
   5   3   6      406.84      406.42     20.48 o
   6   3   6       23.06       10.80     14.18 o
   7   3   6     3526.02     3436.97     53.44 o
   8   3   6        1.74       -2.62     10.62 o
   9   3   6     1191.48     1161.01     42.74 o
  10   3   6      305.64      306.85     22.91 o
  11   3   6      960.59      970.33     37.90 o
  12   3   6     1136.05     1119.57     47.14 o
  13   3   6       11.14       31.15     28.59 o
  14   3   6      492.65      488.68     38.70 o
  15   3   6      189.58      179.05     33.27 o
  16   3   6       44.88       10.62     31.86 o
  17   3   6       84.31       97.71     36.38 o
  18   3   6        5.46       41.57     35.02 o
  19   3   6      128.26       70.84     39.71 o
  20   3   6      169.06      138.07     44.90 o
 -21   4   6       89.67       95.83     67.72 o
 -20   4   6     1004.98     1015.45    105.31 o
 -19   4   6        4.08      -80.88     50.02 o
 -18   4   6       65.11       91.47     42.97 o
 -17   4   6        3.86      -18.95     37.10 o
 -16   4   6      315.61      310.49     48.54 o
 -15   4   6      389.13      384.43     49.46 o
 -14   4   6      860.58      816.72     57.61 o
 -13   4   6      503.86      489.02     48.86 o
 -12   4   6     1498.25     1379.91     65.28 o
 -11   4   6      190.26      247.25     35.70 o
 -10   4   6      840.09      898.93     47.26 o
  -9   4   6     3238.01     3175.02     70.29 o
  -8   4   6      707.72      721.51     35.04 o
  -7   4   6     4747.72     4551.35     98.46 o
  -6   4   6      444.55      414.13     29.98 o
  -5   4   6     3131.45     2989.49     72.23 o
  -4   4   6      168.19      188.92     23.13 o
  -3   4   6     5669.03     5589.42     97.82 o
  -2   4   6     3828.77     3875.67     69.56 o
  -1   4   6        2.06      -11.24     14.16 o
   0   4   6      129.32      136.32     16.74 o
   1   4   6      110.23       86.92     14.09 o
   2   4   6     3375.51     3142.87     51.38 o
   3   4   6     1234.32     1181.68     30.84 o
   4   4   6      198.64      169.57     14.87 o
   5   4   6       74.09       67.88     18.03 o
   6   4   6     2776.44     2853.68     59.31 o
   7   4   6      812.96      850.13     27.89 o
   8   4   6     2778.75     2745.83     51.45 o
   9   4   6     3255.82     3134.80     68.86 o
  10   4   6     1301.29     1249.98     43.52 o
  11   4   6        4.52       23.17     22.10 o
  12   4   6      278.28      274.34     32.07 o
  13   4   6     2441.89     2616.17     76.85 o
  14   4   6       52.00       73.41     28.92 o
  15   4   6      446.34      548.74     54.57 o
  16   4   6       18.97      -26.25     29.37 o
  17   4   6       47.13       12.83     43.41 o
  18   4   6       40.31       34.08     37.26 o
  19   4   6      213.41      186.58     55.09 o
  20   4   6      329.24      261.57     67.54 o
 -20   5   6       32.01      -32.84     58.23 o
 -19   5   6        3.75       31.36     62.67 o
 -18   5   6      135.28       70.09     85.35 o
 -17   5   6       25.27       19.49     40.02 o
 -16   5   6      347.04      337.84     51.43 o
 -15   5   6      127.24      130.21     40.08 o
 -14   5   6       18.27       35.59     35.79 o
 -13   5   6      426.29      527.21     51.19 o
 -12   5   6       59.82       75.62     34.22 o
 -11   5   6     1855.97     1879.47     77.34 o
 -10   5   6       11.67        0.41     30.13 o
  -9   5   6     1026.38     1034.33     52.06 o
  -8   5   6      178.01      178.43     30.72 o
  -7   5   6      246.37      266.01     30.89 o
  -6   5   6      183.99      213.98     28.11 o
  -5   5   6     1637.94     1660.51     54.29 o
  -4   5   6      305.63      380.23     29.00 o
  -3   5   6      937.55      955.11     46.63 o
  -2   5   6     3528.18     3553.57     77.06 o
  -1   5   6     1950.98     1937.02     57.24 o
   0   5   6       36.07       25.62     21.25 o
   1   5   6      576.71      540.81     26.70 o
   2   5   6     2169.21     2143.38     47.56 o
   3   5   6     1469.57     1347.05     38.39 o
   4   5   6     3381.27     3339.17     62.26 o
   5   5   6      169.27      211.20     21.79 o
   6   5   6     3296.83     3256.13     61.12 o
   7   5   6      562.47      495.90     26.79 o
   8   5   6     1327.30     1296.98     42.04 o
   9   5   6      702.74      696.84     38.50 o
  10   5   6      724.40      678.87     48.19 o
  11   5   6     1688.85     1727.64     74.93 o
  12   5   6      517.45      563.87     43.83 o
  13   5   6      237.43      211.75     35.80 o
  14   5   6      209.88      237.35     38.44 o
  15   5   6       48.51       15.20     31.24 o
  16   5   6      154.59      140.63     38.66 o
  17   5   6      565.30      638.00     58.52 o
  18   5   6       85.61       23.21     55.80 o
 -19   6   6      213.55      348.70    149.15 o
 -18   6   6        7.00      -58.05     58.66 o
 -17   6   6      336.83      295.43     77.74 o
 -16   6   6      120.44      219.32     50.73 o
 -15   6   6      572.42      696.61     62.79 o
 -14   6   6      702.31      846.55     64.58 o
 -13   6   6      135.65      127.11     42.05 o
 -12   6   6     1202.07     1233.62     93.35 o
 -11   6   6        0.19       28.20     54.55 o
 -10   6   6      320.49      308.76     44.92 o
  -9   6   6      124.16      106.90     36.18 o
  -8   6   6      133.42      175.32     36.62 o
  -7   6   6     1470.58     1556.29     69.21 o
  -6   6   6       39.77       24.91     28.60 o
  -5   6   6        9.75        5.63     26.31 o
  -4   6   6      150.11      154.23     39.97 o
  -3   6   6       38.70      -14.22     26.87 o
  -2   6   6     3271.25     3238.40     85.12 o
  -1   6   6     1327.07     1449.07     69.00 o
   0   6   6     2825.40     3067.69     75.75 o
   1   6   6      338.46      333.71     32.82 o
   2   6   6     1170.04     1202.47     67.49 o
   3   6   6      808.46      761.35     34.35 o
   4   6   6      123.01      161.47     29.65 o
   5   6   6      161.87      224.63     36.99 o
   6   6   6      463.15      494.32     34.75 o
   7   6   6      525.81      499.62     42.10 o
   8   6   6      253.81      247.05     48.35 o
   9   6   6       47.70       67.93     47.18 o
  10   6   6      221.76      194.88     39.48 o
  11   6   6        0.29      -26.06     34.72 o
  12   6   6      425.01      373.99     49.66 o
  13   6   6       77.28       72.13     39.65 o
  14   6   6       30.00       37.89     67.13 o
  15   6   6        1.88      -17.45     37.64 o
  16   6   6      164.05       75.51     44.65 o
  17   6   6       12.15       -8.57     43.11 o
 -17   7   6       71.87       44.68    111.89 o
 -16   7   6      182.01       41.34     63.90 o
 -15   7   6       18.45      -12.23     48.90 o
 -14   7   6        2.60       18.75     43.05 o
 -13   7   6      195.98      209.73     54.66 o
 -12   7   6       29.71       15.99     40.01 o
 -11   7   6      537.58      629.21     59.63 o
 -10   7   6       89.95      142.18     42.76 o
  -9   7   6        5.82      -38.64     32.73 o
  -8   7   6      713.76      664.57     56.44 o
  -7   7   6       29.83       29.02     40.90 o
  -6   7   6     2071.17     2209.12    126.63 o
  -5   7   6        1.98       22.42     31.83 o
  -4   7   6      555.26      672.69     51.30 o
  -3   7   6       60.23       36.98     31.08 o
  -2   7   6        8.95       33.66     28.53 o
  -1   7   6     1572.57     1499.82     62.33 o
   0   7   6        0.11       52.81     27.50 o
   1   7   6      410.20      418.74     39.69 o
   2   7   6       30.74      -13.47     26.50 o
   3   7   6      119.81      149.90     32.31 o
   4   7   6      125.91      106.28     29.15 o
   5   7   6      233.64      228.04     35.67 o
   6   7   6      124.60       81.57     32.33 o
   7   7   6       39.21       36.21     29.62 o
   8   7   6       73.76      117.67     35.18 o
   9   7   6       78.63       48.87     35.59 o
  10   7   6        7.36       18.89     35.98 o
  11   7   6      988.95     1057.12     71.60 o
  12   7   6       75.13       54.24     40.29 o
  13   7   6      138.91       82.44     50.45 o
  14   7   6       23.08      -11.27     39.62 o
  15   7   6        0.32        5.63     43.33 o
 -14   8   6        0.55      -57.35     62.28 o
 -13   8   6       16.24       13.92     42.84 o
 -12   8   6       12.60       33.76     43.96 o
 -11   8   6       25.15       -1.01     43.02 o
 -10   8   6       45.05       -8.59     39.66 o
  -9   8   6        2.66       -4.62     36.92 o
  -8   8   6       54.58      117.38     44.89 o
  -7   8   6      449.86      468.45     53.70 o
  -6   8   6        0.03        3.58     41.54 o
  -5   8   6      426.97      475.38     51.71 o
  -4   8   6       72.81       82.73     41.36 o
  -3   8   6      448.30      491.21     51.37 o
  -2   8   6      144.61      134.70     38.07 o
  -1   8   6      130.33      107.80     49.51 o
   0   8   6      329.49      304.60     52.17 o
   1   8   6       48.56       51.24     57.55 o
   2   8   6       60.84       58.05     52.54 o
   3   8   6      306.88      314.45     62.83 o
   4   8   6        1.52      -23.04     45.43 o
   5   8   6      504.39      550.86     74.71 o
   6   8   6       30.37       77.25     52.93 o
   7   8   6      138.48      107.87     53.70 o
   8   8   6       73.28      122.80     67.60 o
   9   8   6       12.05      -54.11     44.53 o
  10   8   6      324.22      404.89     72.36 o
  11   8   6        3.71       75.45     56.64 o
  12   8   6      362.94      330.50    193.30 o
  13   8   6      154.23      153.44    151.62 o
 -11   9   6       46.37       30.97     57.36 o
 -10   9   6        0.62      -19.26     48.43 o
  -9   9   6       30.56       75.64     46.57 o
  -8   9   6       54.35       23.15     44.99 o
  -7   9   6        7.95      -30.59     49.10 o
  -6   9   6       78.24       56.73     54.30 o
  -5   9   6        3.12       19.64     50.07 o
  -4   9   6        0.84       73.53     54.30 o
  -3   9   6       39.12       91.68     50.87 o
  -2   9   6       51.60      -38.45     51.22 o
  -1   9   6      265.49      257.29     69.02 o
   0   9   6      218.73      172.56     67.01 o
   1   9   6      230.00      166.84     63.13 o
   2   9   6      301.64      316.97     72.15 o
   3   9   6       77.38      -11.87     53.83 o
   4   9   6      228.78      217.70     66.08 o
   5   9   6        0.79      -16.77     50.60 o
   6   9   6      125.57      110.31     60.92 o
   7   9   6       27.42       12.35     82.31 o
   8   9   6       20.57      -44.76     77.90 o
   9   9   6        4.27      -73.48    124.23 o
  -5  10   6       23.68      105.08     71.53 o
  -4  10   6      128.60      101.51     69.43 o
  -3  10   6       58.45       65.60     67.03 o
  -2  10   6       54.37       42.68     63.62 o
  -1  10   6        0.14      -55.36    142.22 o
   0  10   6        1.61       69.17     64.72 o
   1  10   6       84.76      111.75     67.93 o
   2  10   6        9.30       57.13     65.73 o
   3  10   6      146.73      257.24     73.10 o
 -23   1   7        0.49       42.99     59.87 o
 -22   1   7       52.88      142.89     65.18 o
 -21   1   7        2.38       55.60     57.53 o
 -20   1   7       25.33       53.08     64.32 o
 -19   1   7       21.73      -27.08     43.58 o
 -18   1   7        3.70        4.61     39.15 o
 -17   1   7      615.17      639.75    109.19 o
 -16   1   7        3.59       60.67     38.67 o
 -15   1   7      925.53      963.29     81.46 o
 -14   1   7       70.17      114.39     44.21 o
 -13   1   7       97.11       91.43     27.35 o
 -12   1   7      642.48      699.96     39.00 o
 -11   1   7      325.77      363.34     30.69 o
 -10   1   7     3055.26     3227.13     66.90 o
  -9   1   7      233.17      281.31     23.92 o
  -8   1   7      502.18      499.83     32.21 o
  -7   1   7     5001.58     4835.30     74.59 o
  -6   1   7     3773.09     3913.05     72.47 o
  -5   1   7     5103.08     5595.92     80.24 o
  -4   1   7      795.75      753.51     24.35 o
  -3   1   7       16.73       -0.61     11.62 o
  -2   1   7       52.55       59.29     15.82 o
  -1   1   7     2288.74     2266.84     37.30 o
   0   1   7     1753.49     1827.80     27.98 o
   1   1   7     2468.92     2501.97     33.41 o
   2   1   7       50.37       55.91      8.92 o
   3   1   7      184.48      192.87     10.96 o
   4   1   7        0.67      -15.49      7.91 o
   5   1   7       16.43        7.79      8.57 o
   6   1   7      139.76      160.23     10.44 o
   7   1   7       37.89       36.39     10.99 o
   8   1   7     1435.30     1435.83     33.74 o
   9   1   7      109.41      100.54     12.90 o
  10   1   7     2537.69     2475.25     45.40 o
  11   1   7      363.39      403.76     27.46 o
  12   1   7      420.57      441.02     29.19 o
  13   1   7       22.15       18.44     21.33 o
  14   1   7      204.03      186.44     28.04 o
  15   1   7      856.39      888.40     42.66 o
  16   1   7      159.15      181.61     30.56 o
  17   1   7       98.76       44.22     28.70 o
  18   1   7       53.42      -12.56     30.22 o
  19   1   7       82.99       67.48     38.42 o
  20   1   7       16.10      -28.22     35.80 o
  21   1   7      112.75       53.33     50.84 o
 -23   2   7       24.65       88.43     65.74 o
 -22   2   7       58.01       33.01     65.41 o
 -21   2   7       12.33      -20.97     55.95 o
 -20   2   7       94.18      151.77     65.03 o
 -19   2   7       31.10       19.33     45.16 o
 -18   2   7      136.52      179.45     53.99 o
 -17   2   7        1.36      -16.90     39.85 o
 -16   2   7        0.05      -24.56     34.56 o
 -15   2   7        5.74      -21.75     31.95 o
 -14   2   7      381.68      341.48     43.37 o
 -13   2   7      156.56      199.22     29.63 o
 -12   2   7      148.61       97.13     25.54 o
 -11   2   7       25.44        9.34     21.05 o
 -10   2   7        0.02       -1.69     19.93 o
  -9   2   7      186.67      187.20     29.50 o
  -8   2   7       68.60       67.64     18.41 o
  -7   2   7     1233.67     1237.14     44.21 o
  -6   2   7      167.58      149.08     17.02 o
  -5   2   7      810.73      775.86     27.01 o
  -4   2   7     2779.34     2719.64     50.89 o
  -3   2   7     5538.04     5623.68     83.81 o
  -2   2   7        1.79        0.11     11.03 o
  -1   2   7      669.81      652.67     22.93 o
   0   2   7       27.16       14.83     10.53 o
   1   2   7     2546.59     2365.06     37.37 o
   2   2   7      146.81      161.75     10.62 o
   3   2   7     2111.46     1999.68     29.99 o
   4   2   7     2824.93     2799.35     37.74 o
   5   2   7       58.08       60.10      9.04 o
   6   2   7      295.98      286.54     14.31 o
   7   2   7     2982.59     2988.89     44.00 o
   8   2   7     2941.13     2877.25     51.66 o
   9   2   7      364.78      390.04     19.01 o
  10   2   7      388.57      387.00     20.25 o
  11   2   7      274.56      234.69     22.81 o
  12   2   7      580.84      558.38     32.33 o
  13   2   7      156.68      124.84     24.44 o
  14   2   7      410.06      460.48     33.91 o
  15   2   7       94.03       87.31     26.90 o
  16   2   7        1.09      -33.62     24.70 o
  17   2   7       58.18       38.88     28.50 o
  18   2   7        4.50      -61.79     30.90 o
  19   2   7        1.28      -20.79     35.21 o
  20   2   7       96.52       48.10     48.44 o
  21   2   7        5.95       75.57     80.41 o
 -22   3   7       68.29       69.92    102.01 o
 -21   3   7        5.32      -83.42     75.90 o
 -20   3   7        0.34       -7.00     55.70 o
 -19   3   7       60.84       23.96     43.96 o
 -18   3   7        7.17       52.71     45.98 o
 -17   3   7        0.53      -42.75     38.42 o
 -16   3   7       31.70       17.89     34.53 o
 -15   3   7       48.07       42.67     34.11 o
 -14   3   7       49.78       63.72     43.89 o
 -13   3   7      401.28      444.47     45.65 o
 -12   3   7      603.08      578.50     39.27 o
 -11   3   7     1909.75     1959.64     68.04 o
 -10   3   7     1999.68     2153.06     57.08 o
  -9   3   7       60.76      100.56     24.69 o
  -8   3   7       46.01       11.86     21.27 o
  -7   3   7      646.61      649.02     32.21 o
  -6   3   7      576.36      716.33     42.60 o
  -5   3   7       18.80       23.24     16.89 o
  -4   3   7        7.49      -10.65     13.34 o
  -3   3   7    10814.05    11343.67    152.72 o
  -2   3   7        0.89       -3.30     12.45 o
  -1   3   7      959.03      879.04     27.16 o
   0   3   7      909.16      923.00     26.15 o
   1   3   7      383.56      409.43     19.15 o
   2   3   7       42.29       29.63      9.93 o
   3   3   7      746.78      789.18     22.07 o
   4   3   7        3.10        2.20      8.14 o
   5   3   7      192.62      187.23     13.34 o
   6   3   7        1.00      -13.14     10.36 o
   7   3   7        3.49        5.86     11.08 o
   8   3   7      452.51      444.67     19.06 o
   9   3   7      146.22      131.67     15.82 o
  10   3   7       74.31       87.52     21.22 o
  11   3   7       70.28       71.19     23.36 o
  12   3   7      762.60      785.15     44.43 o
  13   3   7      892.83      912.16     52.66 o
  14   3   7       15.31      -27.77     24.05 o
  15   3   7        1.73      -23.37     24.70 o
  16   3   7        0.05      -12.14     27.90 o
  17   3   7       10.45       32.02     47.33 o
  18   3   7        3.11      -24.47     34.44 o
  19   3   7       42.62      -66.62     34.30 o
  20   3   7        4.24      -18.69     38.24 o
 -21   4   7       39.11       18.51     66.63 o
 -20   4   7        5.42      -56.18     64.61 o
 -19   4   7       54.09       48.46     61.12 o
 -18   4   7        3.80       23.38     39.91 o
 -17   4   7       79.51       45.34     40.81 o
 -16   4   7      102.06       98.24     41.53 o
 -15   4   7     1358.96     1452.73     74.43 o
 -14   4   7      582.03      671.85     54.61 o
 -13   4   7       15.64       23.97     31.46 o
 -12   4   7        7.16      -12.87     29.50 o
 -11   4   7       11.16        0.98     27.95 o
 -10   4   7      411.81      405.90     35.45 o
  -9   4   7       11.61       41.16     24.47 o
  -8   4   7      483.48      487.64     33.58 o
  -7   4   7       21.84       30.20     23.75 o
  -6   4   7      167.56      176.94     27.03 o
  -5   4   7        6.53        9.64     20.31 o
  -4   4   7      438.24      359.40     27.63 o
  -3   4   7      175.72      165.40     20.63 o
  -2   4   7     2593.97     2519.04     50.20 o
  -1   4   7      584.89      639.38     25.39 o
   0   4   7     1315.71     1281.89     35.06 o
   1   4   7      107.99      130.14     15.22 o
   2   4   7      881.18      947.55     29.95 o
   3   4   7      599.38      592.80     22.60 o
   4   4   7      111.50       86.45     13.34 o
   5   4   7      328.22      324.15     19.31 o
   6   4   7        0.38        6.25     12.98 o
   7   4   7        0.07        8.29     13.52 o
   8   4   7      110.01      110.63     19.00 o
   9   4   7      432.50      381.69     31.44 o
  10   4   7      353.18      308.16     30.13 o
  11   4   7       58.80       82.53     30.85 o
  12   4   7       48.14       16.86     32.97 o
  13   4   7      453.23      463.06     37.93 o
  14   4   7        1.71      -25.09     25.43 o
  15   4   7       12.79      -39.77     26.44 o
  16   4   7        1.93        4.70     30.61 o
  17   4   7       14.78      -21.00     36.26 o
  18   4   7        1.40       30.04     36.05 o
  19   4   7       64.20       39.36     39.62 o
 -20   5   7       21.78       -8.50     64.03 o
 -19   5   7        9.31      -60.02     53.70 o
 -18   5   7        2.76      -79.17     47.16 o
 -17   5   7       28.88      -13.04     40.86 o
 -16   5   7        4.72      -11.54     37.35 o
 -15   5   7        1.73       48.50     38.61 o
 -14   5   7      180.92      124.52     47.56 o
 -13   5   7       36.96       56.11     36.92 o
 -12   5   7        1.11       32.95     34.62 o
 -11   5   7      478.83      534.95     60.20 o
 -10   5   7       35.75       29.53     32.42 o
  -9   5   7       35.26       79.94     48.84 o
  -8   5   7        0.32      -23.92     26.29 o
  -7   5   7      101.87      104.52     27.20 o
  -6   5   7      835.55      880.08     42.40 o
  -5   5   7       67.99       30.74     23.30 o
  -4   5   7      725.47      771.11     38.91 o
  -3   5   7      115.91      119.04     25.02 o
  -2   5   7      545.40      542.51     37.69 o
  -1   5   7      114.10      131.62     23.70 o
   0   5   7      241.07      245.61     26.54 o
   1   5   7      331.12      282.20     24.71 o
   2   5   7      126.67      147.95     19.86 o
   3   5   7     4276.21     4187.81     71.49 o
   4   5   7      599.34      591.92     26.26 o
   5   5   7      509.53      444.71     28.45 o
   6   5   7     2392.32     2334.66     51.02 o
   7   5   7      224.53      222.82     24.04 o
   8   5   7        0.31       -1.65     19.95 o
   9   5   7       47.79       14.68     21.71 o
  10   5   7        7.46        0.48     21.51 o
  11   5   7      469.75      433.00     35.85 o
  12   5   7       25.11       21.45     28.12 o
  13   5   7       44.62       30.09     29.31 o
  14   5   7       69.84      -28.36     29.45 o
  15   5   7       95.62       62.62     38.68 o
  16   5   7       46.26       16.10     32.40 o
  17   5   7       25.32       23.33     34.71 o
  18   5   7        1.73      -16.95     40.87 o
 -19   6   7       10.83       58.91     66.64 o
 -18   6   7        2.85      -61.48     56.05 o
 -17   6   7        9.35       49.45     53.14 o
 -16   6   7        7.75      -48.51     38.43 o
 -15   6   7        1.84      -26.59     39.65 o
 -14   6   7      116.35      147.77     46.30 o
 -13   6   7      127.34       45.06     38.80 o
 -12   6   7        1.29       -4.08     34.74 o
 -11   6   7        6.27      -33.94     32.39 o
 -10   6   7       50.93       -9.63     32.16 o
  -9   6   7       55.97       32.44     45.76 o
  -8   6   7      155.66      105.96     35.54 o
  -7   6   7      520.79      412.79     43.94 o
  -6   6   7        0.20       16.56     26.33 o
  -5   6   7      590.35      632.17     44.32 o
  -4   6   7      114.53      118.33     39.09 o
  -3   6   7       75.03       62.93     33.02 o
  -2   6   7      801.69      784.29     41.65 o
  -1   6   7      140.70      122.47     27.71 o
   0   6   7      779.84      840.28     42.43 o
   1   6   7      365.97      375.71     43.03 o
   2   6   7       77.81       25.70     24.03 o
   3   6   7       69.61      100.36     21.81 o
   4   6   7      591.51      546.27     31.50 o
   5   6   7      267.77      295.30     38.47 o
   6   6   7      154.72      142.63     29.95 o
   7   6   7        3.26      -13.18     27.00 o
   8   6   7      301.94      292.07     50.59 o
   9   6   7       81.26      111.25     35.76 o
  10   6   7        7.28       32.11     31.99 o
  11   6   7      473.39      443.26     49.84 o
  12   6   7       28.60       15.22     40.34 o
  13   6   7       31.59       45.65     37.72 o
  14   6   7       90.47       47.81     39.94 o
  15   6   7       11.93       31.96     40.32 o
  16   6   7       43.89       32.79     42.65 o
  17   6   7        0.07     -122.28     68.64 o
 -17   7   7       27.08       -8.25     67.11 o
 -16   7   7       22.85       86.79     59.29 o
 -15   7   7        5.03      -11.13     42.78 o
 -14   7   7      312.63      379.98     59.25 o
 -13   7   7        0.02       45.84     43.36 o
 -12   7   7       80.88       56.74     50.74 o
 -11   7   7        0.02       36.15     42.49 o
 -10   7   7       36.84       16.64     38.35 o
  -9   7   7      226.56      347.62     47.67 o
  -8   7   7        6.14      -33.26     41.36 o
  -7   7   7      259.29      281.72     45.05 o
  -6   7   7        0.19      -28.43     31.93 o
  -5   7   7       30.14       18.78     32.26 o
  -4   7   7        1.55      -24.29     29.01 o
  -3   7   7       12.38       16.30     44.62 o
  -2   7   7       92.15       76.02     31.04 o
  -1   7   7      391.74      507.36     44.67 o
   0   7   7       45.75        6.65     27.93 o
   1   7   7       20.00       26.84     27.75 o
   2   7   7       40.03       49.33     41.12 o
   3   7   7      143.95      154.57     37.74 o
   4   7   7      229.73      269.08     36.32 o
   5   7   7      364.20      436.42     47.87 o
   6   7   7       55.40       33.08     37.07 o
   7   7   7       42.82       62.52     33.28 o
   8   7   7      126.56      124.75     37.66 o
   9   7   7       73.97       74.87     38.96 o
  10   7   7        0.84      -41.67     33.91 o
  11   7   7       45.18       16.31     56.80 o
  12   7   7        1.14      -40.89     36.36 o
  13   7   7        1.92       22.58     40.13 o
  14   7   7        0.57      -58.49     38.13 o
  15   7   7        9.47      -44.76     58.20 o
 -14   8   7       23.68       37.93     56.81 o
 -13   8   7       15.39      -18.76     44.21 o
 -12   8   7        1.49       -3.84     46.03 o
 -11   8   7      406.31      442.52     60.72 o
 -10   8   7        1.26       72.76     43.21 o
  -9   8   7      142.85      121.86     54.73 o
  -8   8   7      237.72      297.38     50.98 o
  -7   8   7        1.09      -65.75     41.90 o
  -6   8   7      117.62      121.97     40.61 o
  -5   8   7       89.87       83.35     54.65 o
  -4   8   7        7.10      -39.24     33.33 o
  -3   8   7       16.49        0.88     42.86 o
  -2   8   7       44.72       62.12     44.04 o
  -1   8   7        1.56       48.00     40.98 o
   0   8   7      201.88      310.18    115.49 o
   1   8   7       90.35      102.26     74.67 o
   2   8   7      130.29       52.98     49.36 o
   3   8   7       87.96      119.24     52.36 o
   4   8   7       29.71       70.58     50.34 o
   5   8   7       56.04       84.79     49.54 o
   6   8   7      106.49      168.52     55.52 o
   7   8   7        6.83       38.97     50.15 o
   8   8   7       50.36       72.10     55.01 o
   9   8   7       66.75       49.39     83.36 o
  10   8   7       41.01       24.32     50.47 o
  11   8   7       24.30      -44.18     49.35 o
  12   8   7       10.32       31.21     80.32 o
 -11   9   7        1.00      -51.09     54.86 o
 -10   9   7       60.49      112.71     62.09 o
  -9   9   7        0.00       11.30     52.35 o
  -8   9   7       22.35       59.86     54.72 o
  -7   9   7       28.26       47.89     53.88 o
  -6   9   7       18.48       51.60     52.37 o
  -5   9   7        0.08       14.14     62.87 o
  -4   9   7       36.21       28.09     59.90 o
  -3   9   7        5.01       -0.94     68.88 o
  -2   9   7        0.79        1.86     53.29 o
  -1   9   7       52.85       63.11     58.24 o
   0   9   7       55.62       95.78     60.29 o
   1   9   7        2.85       67.44     66.79 o
   2   9   7      305.56      214.23     68.00 o
   3   9   7        0.17       25.63     57.40 o
   4   9   7        0.13       47.42     57.03 o
   5   9   7       26.15       71.43     59.89 o
   6   9   7       80.22      120.30     63.47 o
   7   9   7      316.79      302.48     73.92 o
   8   9   7       20.88      -12.31     58.77 o
  -3  10   7        1.10       -3.19     72.25 o
  -2  10   7        8.13      -11.71     66.29 o
  -1  10   7        9.07        6.40     59.21 o
   0  10   7        0.39      -94.83     80.08 o
   1  10   7        3.94       60.67     69.31 o
 -23   0   8       57.53       82.22     98.93 o
 -22   0   8      321.13      573.43    130.16 o
 -21   0   8        1.04      -28.58     70.82 o
 -20   0   8     1394.58     1300.67    151.52 o
 -19   0   8      832.24     1081.64    141.55 o
 -18   0   8      147.99       -9.68     69.78 o
 -17   0   8      156.90      145.92     77.57 o
 -16   0   8       80.49       27.91     68.26 o
 -15   0   8     1493.13     1511.24    136.24 o
 -14   0   8     1128.62     1375.67    125.79 o
 -13   0   8      286.21      249.64     45.23 o
 -12   0   8      771.73      860.67     68.82 o
 -11   0   8     1582.11     1641.17     76.71 o
 -10   0   8     8937.39     8942.07    206.67 o
  -9   0   8    21808.19    21892.21    437.09 o
  -8   0   8     2236.64     2271.13     96.74 o
  -7   0   8     2746.03     3000.98     88.82 o
  -6   0   8      357.41      442.86     34.14 o
  -5   0   8     2240.87     2002.43     64.12 o
  -4   0   8    15298.46    15698.08    304.38 o
  -3   0   8      569.44      775.72     36.06 o
  -2   0   8     2414.70     1937.94     53.21 o
  -1   0   8     5708.25     6557.87    158.28 o
   0   0   8     3944.72     4291.53    154.09 o
   1   0   8     1432.30     1415.80     51.29 o
   2   0   8      203.89      153.13     42.06 o
   3   0   8    19555.05    20064.62    674.64 o
   4   0   8     4068.32     4301.31    192.54 o
   5   0   8       44.55       80.03     38.45 o
   6   0   8       47.12       61.85     13.95 o
   7   0   8        6.84       28.16     13.18 o
   8   0   8     7270.42     6832.39    125.58 o
   9   0   8      162.33      199.56     28.71 o
  10   0   8      427.57      479.39     30.28 o
  11   0   8     1113.96     1102.89     46.06 o
  12   0   8     1178.47     1173.22     57.65 o
  13   0   8     3026.05     2986.97    128.15 o
  14   0   8        4.26      -30.53     30.48 o
  15   0   8     1011.61     1055.02     63.64 o
  16   0   8      555.76      495.75     52.77 o
  17   0   8      216.86      228.50     51.00 o
  18   0   8      185.08      223.58     49.26 o
  19   0   8       27.10        4.59     48.69 o
  20   0   8      101.97      130.53     61.04 o
 -23   1   8      313.61      494.26     91.72 o
 -22   1   8      204.91      213.15     71.69 o
 -21   1   8       59.00       -9.69     57.80 o
 -20   1   8      144.95      164.57     51.48 o
 -19   1   8      721.80      761.50     77.83 o
 -18   1   8      498.97      387.61     57.68 o
 -17   1   8      276.69      263.71     62.57 o
 -16   1   8      103.08       45.65     40.36 o
 -15   1   8      187.66      213.78     54.95 o
 -14   1   8      863.91      972.57     78.55 o
 -13   1   8      860.37      863.57     46.43 o
 -12   1   8     1078.99     1085.10     64.83 o
 -11   1   8     1800.63     1904.35     81.89 o
 -10   1   8      616.71      617.31     34.44 o
  -9   1   8     5497.76     5696.14    122.28 o
  -8   1   8     7139.29     7048.99    129.14 o
  -7   1   8     3202.58     3259.81     61.80 o
  -6   1   8     3978.49     3810.35     66.23 o
  -5   1   8     8599.04     9224.71    127.31 o
  -4   1   8     1017.82     1195.90     31.52 o
  -3   1   8      102.04      144.29     14.92 o
  -2   1   8     5217.39     5396.95     90.99 o
  -1   1   8     5939.12     5899.05     79.60 o
   0   1   8     4076.01     4115.13     56.68 o
   1   1   8      664.63      596.64     16.34 o
   2   1   8     8809.79     8872.86    122.95 o
   3   1   8    16664.26    17049.61    225.14 o
   4   1   8    10857.93    11178.72    151.88 o
   5   1   8       10.30        1.52     10.21 o
   6   1   8     1166.01     1064.43     30.17 o
   7   1   8     3914.94     3764.88     54.00 o
   8   1   8       73.80       63.91     13.34 o
   9   1   8     1495.07     1468.17     35.77 o
  10   1   8     1212.75     1161.14     34.71 o
  11   1   8      763.79      709.05     26.88 o
  12   1   8      946.46      974.40     49.63 o
  13   1   8        2.44       -8.62     27.86 o
  14   1   8     2697.95     2822.04     70.28 o
  15   1   8      139.21      123.55     27.48 o
  16   1   8     2637.56     2892.19     76.29 o
  17   1   8      477.89      474.16     39.31 o
  18   1   8       44.74       36.36     32.11 o
  19   1   8       56.16       27.00     35.98 o
  20   1   8       73.91       59.87     46.80 o
 -22   2   8        2.38      -36.37     58.76 o
 -21   2   8       16.27      -42.67     60.86 o
 -20   2   8      207.81      258.37     82.02 o
 -19   2   8      870.00      989.21     80.58 o
 -18   2   8      244.81      243.56     53.94 o
 -17   2   8      673.04      630.26     63.92 o
 -16   2   8       19.57       33.31     39.56 o
 -15   2   8     1861.09     1794.79     88.71 o
 -14   2   8     1773.32     1661.80     73.09 o
 -13   2   8      398.15      467.29     37.63 o
 -12   2   8      191.30      182.42     30.33 o
 -11   2   8     1610.68     1501.52     53.27 o
 -10   2   8     7053.76     6883.15    127.28 o
  -9   2   8     1126.35     1066.52     41.79 o
  -8   2   8     1183.36     1304.43     44.33 o
  -7   2   8      306.71      345.71     33.32 o
  -6   2   8        1.50      -10.42     13.26 o
  -5   2   8      883.47      730.84     26.97 o
  -4   2   8     4582.60     4641.28     74.02 o
  -3   2   8      254.60      224.38     16.57 o
  -2   2   8     2107.91     1847.26     37.87 o
  -1   2   8       76.71       57.43     11.16 o
   0   2   8     8237.71     7961.76    105.28 o
   1   2   8     8073.65     8704.50    106.33 o
   2   2   8    24599.74    25355.21    270.16 o
   3   2   8    11525.59    11867.66    133.54 o
   4   2   8     1177.66     1242.80     24.87 o
   5   2   8     5832.83     5719.87     71.02 o
   6   2   8      333.76      351.80     15.66 o
   7   2   8     3778.73     3467.54     54.24 o
   8   2   8     1267.76     1259.10     29.87 o
   9   2   8      114.37      113.93     16.70 o
  10   2   8       75.66       44.60     17.17 o
  11   2   8       60.41       64.29     20.79 o
  12   2   8     2327.72     2281.49     68.87 o
  13   2   8     2349.34     2336.51     62.50 o
  14   2   8      328.43      331.85     34.81 o
  15   2   8     1012.86     1054.25     46.83 o
  16   2   8       86.38       69.60     27.75 o
  17   2   8      541.53      638.41     42.89 o
  18   2   8      584.82      692.88     57.13 o
  19   2   8        0.51      -20.06     41.15 o
  20   2   8      237.66      197.76     51.70 o
 -22   3   8        0.15      -19.99     61.51 o
 -21   3   8      118.58      124.00     68.02 o
 -20   3   8       18.54       -6.89     54.92 o
 -19   3   8      163.07      125.10     54.35 o
 -18   3   8     1733.88     1757.14     98.32 o
 -17   3   8      849.36      897.78     73.77 o
 -16   3   8     1347.09     1505.43     76.37 o
 -15   3   8      585.78      667.95     55.66 o
 -14   3   8      273.57      367.37     51.26 o
 -13   3   8     2281.05     2353.65     86.42 o
 -12   3   8      258.70      299.57     33.24 o
 -11   3   8     3650.49     3713.97     86.54 o
 -10   3   8     1839.58     1746.74     56.94 o
  -9   3   8      395.80      387.90     34.40 o
  -8   3   8     2559.99     2479.33     74.35 o
  -7   3   8       80.12       70.87     21.26 o
  -6   3   8     7138.58     6851.94    126.75 o
  -5   3   8     3102.29     2940.81     70.71 o
  -4   3   8       35.05        1.34     14.30 o
  -3   3   8      168.01      148.98     17.88 o
  -2   3   8      455.73      460.34     21.78 o
  -1   3   8     5055.63     4679.45     73.22 o
   0   3   8     1220.97     1259.04     58.99 o
   1   3   8     1361.50     1286.35     32.06 o
   2   3   8       10.67       -9.67      8.42 o
   3   3   8       16.04       35.46     10.41 o
   4   3   8     3202.95     3308.19     47.16 o
   5   3   8     4628.40     4590.81     59.91 o
   6   3   8     1284.59     1160.80     26.66 o
   7   3   8      141.55      154.12     13.72 o
   8   3   8      283.34      260.35     16.28 o
   9   3   8       13.25        6.39     12.99 o
  10   3   8       63.50       60.90     21.76 o
  11   3   8     1481.51     1450.50     76.51 o
  12   3   8      369.13      361.32     32.54 o
  13   3   8      204.23      229.42     30.84 o
  14   3   8       49.54       76.07     26.98 o
  15   3   8      120.98       96.90     30.38 o
  16   3   8      494.02      472.69     42.14 o
  17   3   8      337.68      307.22     43.90 o
  18   3   8       13.26       -2.21     33.74 o
  19   3   8        1.53      -22.54     36.11 o
 -21   4   8       58.96       23.16     67.93 o
 -20   4   8      320.96      278.00     76.40 o
 -19   4   8      198.84      226.15     57.94 o
 -18   4   8       13.21      -10.70     40.01 o
 -17   4   8      155.34      161.34     45.44 o
 -16   4   8       27.65       -6.86     36.62 o
 -15   4   8      368.77      392.96     51.88 o
 -14   4   8     1768.78     1605.23    101.75 o
 -13   4   8     1029.48     1073.97     75.70 o
 -12   4   8     1073.31     1052.29     60.79 o
 -11   4   8      337.45      344.17     37.63 o
 -10   4   8     2084.76     2040.13     64.61 o
  -9   4   8     1721.54     1797.90     57.47 o
  -8   4   8      175.94      101.17     32.93 o
  -7   4   8     5067.09     4928.37    109.27 o
  -6   4   8      102.42       90.10     24.69 o
  -5   4   8     6839.12     6672.37    126.02 o
  -4   4   8      145.31      141.59     30.36 o
  -3   4   8      950.71      882.10     33.40 o
  -2   4   8        6.99       12.06     15.02 o
  -1   4   8        9.01       -0.94     14.28 o
   0   4   8     2494.58     2410.70     52.15 o
   1   4   8      270.69      255.32     18.07 o
   2   4   8     1166.77     1206.86     31.41 o
   3   4   8      517.24      463.78     23.04 o
   4   4   8      400.96      361.86     24.34 o
   5   4   8     1054.39     1020.31     29.18 o
   6   4   8     2607.04     2738.77     53.28 o
   7   4   8     1717.29     1899.10     43.55 o
   8   4   8     2051.76     2029.43     54.92 o
   9   4   8      165.68      134.11     23.76 o
  10   4   8      333.40      357.35     31.41 o
  11   4   8       26.93       16.86     22.83 o
  12   4   8     2628.55     2707.62     76.38 o
  13   4   8      400.81      432.43     63.93 o
  14   4   8       61.32       30.86     28.47 o
  15   4   8       15.80      -53.62     26.81 o
  16   4   8       48.82        1.62     31.23 o
  17   4   8      456.04      558.59     53.07 o
  18   4   8      123.66       71.15     38.29 o
  19   4   8      205.99       84.71     99.88 o
 -20   5   8       14.97       -0.77     64.15 o
 -19   5   8       93.51       80.11     57.48 o
 -18   5   8      543.46      596.22     68.04 o
 -17   5   8       25.32       67.39     42.57 o
 -16   5   8      272.52      277.09     52.62 o
 -15   5   8       45.38       13.18     38.57 o
 -14   5   8      143.49      141.84     42.02 o
 -13   5   8      164.27      155.80     43.50 o
 -12   5   8        0.28      -30.76     30.70 o
 -11   5   8      867.85      898.02     58.32 o
 -10   5   8      169.75      115.89     35.46 o
  -9   5   8      673.30      778.14     48.28 o
  -8   5   8       23.40       15.90     27.18 o
  -7   5   8      277.47      284.49     40.70 o
  -6   5   8      736.22      742.97     44.60 o
  -5   5   8      360.83      401.39     36.13 o
  -4   5   8      212.52      240.08     28.61 o
  -3   5   8      770.90      797.20     38.92 o
  -2   5   8      407.49      395.41     31.16 o
  -1   5   8     6836.03     6796.78    118.52 o
   0   5   8      157.96      187.60     23.67 o
   1   5   8     2099.30     1993.58     51.07 o
   2   5   8      255.54      261.93     23.56 o
   3   5   8      681.25      713.23     29.93 o
   4   5   8     4786.03     4874.43     85.01 o
   5   5   8      127.70       79.86     20.95 o
   6   5   8     2547.92     2594.19     65.08 o
   7   5   8       70.20       20.52     25.05 o
   8   5   8      246.00      316.99     28.78 o
   9   5   8      346.80      341.75     32.72 o
  10   5   8       82.11       89.69     27.58 o
  11   5   8     1258.49     1172.19     51.25 o
  12   5   8      939.26      824.68     49.87 o
  13   5   8       13.63        3.94     28.53 o
  14   5   8      119.77      104.28     37.12 o
  15   5   8       56.47       38.69     32.90 o
  16   5   8      323.88      353.59     45.76 o
  17   5   8      528.89      650.10     88.63 o
 -18   6   8       10.43       59.21     57.60 o
 -17   6   8      159.11       97.51     49.04 o
 -16   6   8      370.28      335.56     55.62 o
 -15   6   8      425.76      459.93     98.98 o
 -14   6   8     1333.49     1563.63     99.44 o
 -13   6   8       42.37       91.91     40.92 o
 -12   6   8      110.84      169.61     41.67 o
 -11   6   8      198.93      247.59     48.37 o
 -10   6   8      677.88      749.38     57.95 o
  -9   6   8      159.12      137.69     60.25 o
  -8   6   8       28.99       55.80     34.16 o
  -7   6   8      126.81      129.35     36.37 o
  -6   6   8      163.34      156.09     32.98 o
  -5   6   8      180.34      189.25     33.62 o
  -4   6   8     1218.95     1208.47     54.27 o
  -3   6   8      169.55      209.32     40.48 o
  -2   6   8     2350.56     2449.85     74.14 o
  -1   6   8      359.01      302.27     32.62 o
   0   6   8     2173.27     2145.25     63.50 o
   1   6   8       41.10       52.76     24.46 o
   2   6   8       79.52       94.63     26.52 o
   3   6   8      567.49      583.86     48.23 o
   4   6   8        8.54       71.57     37.14 o
   5   6   8      618.60      625.27     40.62 o
   6   6   8        4.56        0.10     25.67 o
   7   6   8       68.06       62.88     29.45 o
   8   6   8      252.49      277.07     39.39 o
   9   6   8        0.92      -10.50     29.75 o
  10   6   8      136.50       70.33     35.83 o
  11   6   8       82.72       92.07     39.19 o
  12   6   8        6.40      -61.61     30.81 o
  13   6   8      177.76      145.98     45.06 o
  14   6   8      135.31      151.93     45.29 o
  15   6   8       72.99       41.51     42.69 o
  16   6   8        7.53        5.64     41.64 o
 -16   7   8        1.46      -72.69     50.52 o
 -15   7   8      250.26      252.33     56.39 o
 -14   7   8        6.75       33.01     45.49 o
 -13   7   8      413.58      468.31     59.72 o
 -12   7   8       30.07       78.98     46.64 o
 -11   7   8      242.40      254.93     48.40 o
 -10   7   8      154.15      207.93     46.82 o
  -9   7   8      476.70      639.63     63.34 o
  -8   7   8      700.49      758.77     59.22 o
  -7   7   8       36.43       86.17     37.12 o
  -6   7   8      633.12      793.34    110.13 o
  -5   7   8      214.71      181.65     45.73 o
  -4   7   8      224.82      242.54     41.66 o
  -3   7   8      281.29      273.56     42.74 o
  -2   7   8      441.91      404.01     41.23 o
  -1   7   8      269.82      233.77     39.60 o
   0   7   8       18.32        4.76     33.59 o
   1   7   8      121.99      141.50     38.61 o
   2   7   8       27.31       59.21     37.78 o
   3   7   8        2.85       15.29     39.33 o
   4   7   8      313.46      310.54     46.04 o
   5   7   8        0.13      -10.31     27.37 o
   6   7   8        3.17        5.94     28.44 o
   7   7   8      383.42      428.61     58.01 o
   8   7   8        1.18      -19.34     30.85 o
   9   7   8      564.93      523.85     54.98 o
  10   7   8      157.59      195.85     45.88 o
  11   7   8      474.55      491.98     56.74 o
  12   7   8       17.93       23.05     39.66 o
  13   7   8       20.20       21.30     40.57 o
  14   7   8       91.72       42.04     42.56 o
 -14   8   8       14.14       45.74     48.00 o
 -13   8   8        9.14        6.66     44.72 o
 -12   8   8        5.28       55.27     45.39 o
 -11   8   8        8.65        8.69     44.04 o
 -10   8   8      187.85      209.17     51.50 o
  -9   8   8      521.99      475.14     68.94 o
  -8   8   8      338.88      343.43     72.22 o
  -7   8   8      345.31      436.08     63.99 o
  -6   8   8      368.85      314.80     63.64 o
  -5   8   8      203.36      186.73     69.28 o
  -4   8   8       55.65       17.14     44.99 o
  -3   8   8      154.77      165.22     75.19 o
  -2   8   8      377.13      476.44     94.94 o
  -1   8   8      160.60      232.68     61.25 o
   0   8   8      171.31      182.89     56.86 o
   1   8   8        0.90       50.08     51.81 o
   2   8   8       33.59       62.10     50.14 o
   3   8   8      281.30      234.79     61.11 o
   4   8   8       18.22       59.28     50.90 o
   5   8   8      269.29      220.10     59.27 o
   6   8   8       68.24       57.09     50.82 o
   7   8   8       87.69       82.31     50.08 o
   8   8   8      290.01      312.13     93.94 o
   9   8   8       13.92        6.67     49.84 o
  10   8   8      355.33      407.75     75.15 o
  11   8   8       36.54       31.37     55.11 o
 -10   9   8        9.41      -36.52     65.58 o
  -9   9   8        0.36       -2.44    109.56 o
  -8   9   8      106.39      103.53     67.61 o
  -7   9   8       36.98      -11.10     59.90 o
  -6   9   8      138.19      351.09     80.38 o
  -5   9   8       32.67       40.92     61.56 o
  -4   9   8        8.32       18.82     60.29 o
  -3   9   8       67.37       82.89    137.23 o
  -2   9   8       29.96       10.84     73.10 o
  -1   9   8      244.61      256.97     72.39 o
   0   9   8      199.70      234.47     69.07 o
   1   9   8      129.68      335.26     73.23 o
   2   9   8      140.39      101.82     62.23 o
   3   9   8      134.87      145.16     65.07 o
   4   9   8      121.20       32.44     80.56 o
   5   9   8        4.90      -40.53     97.41 o
   6   9   8       26.98       16.61     52.23 o
   7   9   8       18.92       -0.72     54.43 o
   8   9   8        0.88      -36.88     54.88 o
 -23   1   9        0.68      -59.15     64.30 o
 -22   1   9       56.83      -57.44     61.39 o
 -21   1   9        1.94      -34.25     46.43 o
 -20   1   9        8.68      -92.82     55.64 o
 -19   1   9      264.42      122.12     57.14 o
 -18   1   9      211.78      165.16     50.89 o
 -17   1   9      490.75      531.76     62.62 o
 -16   1   9      361.46      275.89     56.06 o
 -15   1   9      508.83      520.65     67.96 o
 -14   1   9      127.25      271.73     54.25 o
 -13   1   9      156.15      134.27     34.48 o
 -12   1   9      293.55      338.39     40.80 o
 -11   1   9       55.49       20.46     28.40 o
 -10   1   9      897.08      916.01     48.86 o
  -9   1   9      121.93      126.45     26.89 o
  -8   1   9     3943.86     3947.56     86.49 o
  -7   1   9     1441.71     1490.19     46.47 o
  -6   1   9       75.39       72.77     16.94 o
  -5   1   9        4.89       16.87     13.69 o
  -4   1   9      788.11      792.01     26.87 o
  -3   1   9     2961.41     3015.81     85.86 o
  -2   1   9     1764.13     1789.70     37.44 o
  -1   1   9       32.67       30.54      9.94 o
   0   1   9      720.43      700.27     18.28 o
   1   1   9     1107.62     1119.18     26.42 o
   2   1   9     5902.81     6057.72     88.65 o
   3   1   9      137.18      158.35     11.00 o
   4   1   9       19.89       19.90      8.33 o
   5   1   9      587.06      595.24     19.69 o
   6   1   9     1398.27     1367.13     27.78 o
   7   1   9      551.72      571.98     17.75 o
   8   1   9     1632.90     1555.60     34.25 o
   9   1   9       20.01        6.68     13.57 o
  10   1   9     1740.70     1641.28     40.27 o
  11   1   9      105.25       91.35     17.96 o
  12   1   9      583.37      572.84     51.38 o
  13   1   9       66.81       59.44     22.86 o
  14   1   9        0.85      -31.37     21.37 o
  15   1   9        0.37       11.17     24.20 o
  16   1   9        0.23      -28.91     24.14 o
  17   1   9      128.39      161.67     31.28 o
  18   1   9       25.20        6.08     28.66 o
  19   1   9      194.46      145.73     41.18 o
  20   1   9        1.43      -43.24     35.83 o
 -22   2   9        0.29      -75.83     60.54 o
 -21   2   9       60.23       70.86     65.85 o
 -20   2   9        0.69      -31.56     44.76 o
 -19   2   9       67.00       95.55     47.64 o
 -18   2   9       14.89      -65.62     42.37 o
 -17   2   9        0.18      -29.23     39.00 o
 -16   2   9       63.62       62.83     45.08 o
 -15   2   9      127.01       61.87     41.63 o
 -14   2   9      454.69      496.45     55.40 o
 -13   2   9      142.89      155.81     34.55 o
 -12   2   9      294.13      262.00     33.18 o
 -11   2   9      764.29      797.14     41.06 o
 -10   2   9     1349.40     1360.54     49.61 o
  -9   2   9      263.37      258.80     27.98 o
  -8   2   9      626.73      597.51     39.54 o
  -7   2   9      211.00      219.81     24.83 o
  -6   2   9     2393.40     2486.16     63.31 o
  -5   2   9      408.25      415.06     22.65 o
  -4   2   9     6251.86     6371.86     95.00 o
  -3   2   9      365.54      360.45     19.28 o
  -2   2   9        1.80        6.07      8.44 o
  -1   2   9      447.35      423.39     19.83 o
   0   2   9        8.50       -1.69     10.28 o
   1   2   9      152.75      196.89     12.56 o
   2   2   9      152.22      166.18     13.10 o
   3   2   9       63.24       54.46     11.00 o
   4   2   9     4584.86     4645.25     64.61 o
   5   2   9       82.04       77.60     12.14 o
   6   2   9      192.29      187.57     14.39 o
   7   2   9      226.75      188.60     15.37 o
   8   2   9       57.87       54.13     13.59 o
   9   2   9       65.87       68.14     16.38 o
  10   2   9        2.35       -1.25     16.08 o
  11   2   9      417.31      420.58     31.67 o
  12   2   9        0.14      -13.05     19.58 o
  13   2   9       34.03       11.86     21.84 o
  14   2   9       37.21        9.83     30.82 o
  15   2   9       47.68       28.79     25.33 o
  16   2   9      272.24      313.93     34.60 o
  17   2   9        2.44      -51.06     25.93 o
  18   2   9      180.85      145.19     39.58 o
  19   2   9       43.37        5.91     36.77 o
 -22   3   9       19.22      -64.44     59.43 o
 -21   3   9       79.62      114.12     69.36 o
 -20   3   9        0.21      -49.39     44.50 o
 -19   3   9        4.44       12.86     45.63 o
 -18   3   9      227.04      246.52     55.81 o
 -17   3   9       30.78       22.24     43.97 o
 -16   3   9       27.57      -40.25     35.24 o
 -15   3   9        0.18      -19.20     35.79 o
 -14   3   9      144.27      207.20     45.44 o
 -13   3   9        9.61      -55.45     30.26 o
 -12   3   9     1994.02     1908.36     64.82 o
 -11   3   9       20.79        3.15     25.28 o
 -10   3   9      567.36      485.16     35.45 o
  -9   3   9       37.43       32.22     23.55 o
  -8   3   9      283.24      254.58     28.69 o
  -7   3   9      152.32      131.57     25.03 o
  -6   3   9     2288.85     2225.64     62.36 o
  -5   3   9      864.39      891.87     32.42 o
  -4   3   9       67.69       94.46     17.28 o
  -3   3   9       41.18       33.21     15.28 o
  -2   3   9       14.37       23.16     13.89 o
  -1   3   9       10.53       -5.06     12.08 o
   0   3   9      117.45      133.68     14.70 o
   1   3   9      177.28      193.09     15.48 o
   2   3   9     1175.84     1046.61     26.79 o
   3   3   9      176.20      193.01     14.26 o
   4   3   9      634.43      591.43     20.93 o
   5   3   9     1805.22     1858.41     33.03 o
   6   3   9       78.10       56.89     13.91 o
   7   3   9      214.68      233.60     17.22 o
   8   3   9       98.80       98.41     15.95 o
   9   3   9      209.82      213.37     23.90 o
  10   3   9        4.32      -22.48     19.21 o
  11   3   9      288.01      277.55     29.97 o
  12   3   9        5.62      -22.02     23.11 o
  13   3   9       37.58       15.67     24.04 o
  14   3   9        0.62      -15.94     23.35 o
  15   3   9      152.34       95.19     30.26 o
  16   3   9       99.45       69.90     34.08 o
  17   3   9       14.86      -31.18     31.86 o
  18   3   9       48.44       52.34     37.07 o
  19   3   9        0.29      -66.10     52.46 o
 -21   4   9        0.18       21.69     64.48 o
 -20   4   9       50.90      111.93     67.90 o
 -19   4   9        7.00       41.96     49.23 o
 -18   4   9      280.41      208.62     56.42 o
 -17   4   9      106.33      110.22     44.42 o
 -16   4   9      224.93      263.16     48.59 o
 -15   4   9      399.42      407.73     51.06 o
 -14   4   9        0.04       23.12     34.86 o
 -13   4   9       55.57        4.37     33.46 o
 -12   4   9      209.92      208.92     39.96 o
 -11   4   9       10.41       -0.14     30.68 o
 -10   4   9       99.30      126.25     29.80 o
  -9   4   9      138.12      162.77     29.44 o
  -8   4   9       99.57       86.46     25.40 o
  -7   4   9      185.48      272.24     34.61 o
  -6   4   9        3.94       -4.43     22.72 o
  -5   4   9     1341.57     1398.16     67.17 o
  -4   4   9       17.78      -22.73     20.29 o
  -3   4   9        6.19       -6.47     17.15 o
  -2   4   9      298.47      311.55     21.74 o
  -1   4   9      526.23      512.71     24.76 o
   0   4   9     1431.40     1447.54     37.79 o
   1   4   9      451.75      459.88     30.33 o
   2   4   9        0.10       -3.80     12.51 o
   3   4   9      498.98      479.30     21.30 o
   4   4   9       34.40       -4.74     11.39 o
   5   4   9      396.06      418.46     19.67 o
   6   4   9      253.01      229.93     18.27 o
   7   4   9      161.49      168.82     24.06 o
   8   4   9        0.05        1.07     19.17 o
   9   4   9      137.20       83.79     23.24 o
  10   4   9       36.84       -1.79     22.64 o
  11   4   9      535.36      511.33     37.30 o
  12   4   9       33.31        7.64     26.51 o
  13   4   9      175.64      165.28     32.35 o
  14   4   9       57.58       77.94     29.07 o
  15   4   9       46.80      -20.00     36.90 o
  16   4   9        3.27      -21.86     30.74 o
  17   4   9       29.73      -13.24     33.79 o
  18   4   9       58.69       81.40     40.21 o
 -20   5   9        8.14      107.18     76.43 o
 -19   5   9       26.06      -38.02     52.58 o
 -18   5   9        1.64      -43.51     41.29 o
 -17   5   9       55.89       52.39     43.96 o
 -16   5   9        4.31       29.65     42.22 o
 -15   5   9      122.06      172.52     45.72 o
 -14   5   9       19.62       27.75     45.52 o
 -13   5   9        2.76       28.02     51.57 o
 -12   5   9      318.29      337.08     59.54 o
 -11   5   9       96.80       43.62     51.55 o
 -10   5   9     1253.39     1151.64     91.99 o
  -9   5   9       42.33       25.71     28.92 o
  -8   5   9       29.77       48.67     28.64 o
  -7   5   9     1181.63     1161.16     53.54 o
  -6   5   9        4.18       12.68     25.85 o
  -5   5   9        9.56       48.46     27.11 o
  -4   5   9     1009.32     1004.80     43.88 o
  -3   5   9       55.38       32.04     23.47 o
  -2   5   9       20.55        4.56     21.73 o
  -1   5   9      398.42      415.22     41.93 o
   0   5   9       61.12       66.72     23.37 o
   1   5   9      539.20      491.26     31.84 o
   2   5   9     1709.13     1610.53     45.99 o
   3   5   9       45.99       28.09     19.24 o
   4   5   9     2320.44     2228.04     59.50 o
   5   5   9        6.98       -4.80     27.39 o
   6   5   9       13.62       24.40     24.79 o
   7   5   9        5.83       -7.57     19.96 o
   8   5   9       76.63       42.46     22.13 o
   9   5   9      122.80      140.86     26.00 o
  10   5   9        4.14       -8.81     23.28 o
  11   5   9        0.23        8.80     28.42 o
  12   5   9       97.95      119.35     31.88 o
  13   5   9      159.60      175.21     35.95 o
  14   5   9        0.01      -21.68     29.29 o
  15   5   9       15.50       12.91     32.11 o
  16   5   9        4.97       -9.88     32.95 o
  17   5   9        1.90      -48.50     40.05 o
 -18   6   9       57.62       -3.00     56.40 o
 -17   6   9       20.29       -9.51     44.33 o
 -16   6   9        0.80      -58.45     45.54 o
 -15   6   9       28.72       32.79     42.64 o
 -14   6   9        6.62       71.92     43.27 o
 -13   6   9      141.99      165.29     49.78 o
 -12   6   9        0.95      -17.35     34.01 o
 -11   6   9      101.69      117.26     40.02 o
 -10   6   9      261.87      273.78     45.03 o
  -9   6   9      570.99      636.04     53.68 o
  -8   6   9       22.14       44.77     32.36 o
  -7   6   9      977.93      990.25     59.75 o
  -6   6   9        1.10      -24.25     27.01 o
  -5   6   9        0.31       -6.51     27.48 o
  -4   6   9        5.06       13.23     26.94 o
  -3   6   9       20.75       -0.80     26.80 o
  -2   6   9       52.89       70.78     29.38 o
  -1   6   9      206.89      192.56     31.03 o
   0   6   9        3.94       34.79     23.73 o
   1   6   9       68.80       69.84     38.78 o
   2   6   9        0.82       25.43     41.34 o
   3   6   9      261.78      220.58     31.88 o
   4   6   9        0.89        3.37     24.40 o
   5   6   9        4.46       19.68     24.98 o
   6   6   9        3.73       10.10     31.34 o
   7   6   9      725.46      684.04     48.87 o
   8   6   9       58.26       29.65     29.83 o
   9   6   9      383.07      359.78     43.35 o
  10   6   9       28.77        4.67     31.99 o
  11   6   9        3.80       27.67     35.75 o
  12   6   9      140.22      100.48     40.94 o
  13   6   9       61.16       49.42     40.15 o
  14   6   9       61.81       44.53     43.73 o
  15   6   9       61.22       62.07     43.24 o
 -16   7   9       33.42       -0.95     47.18 o
 -15   7   9       20.20       22.49     70.12 o
 -14   7   9      294.61      304.48     54.31 o
 -13   7   9       29.54      -28.49     39.85 o
 -12   7   9      157.59      151.24     48.43 o
 -11   7   9       11.74       -0.23     42.00 o
 -10   7   9      215.23      228.91     47.28 o
  -9   7   9       58.39       75.96     39.78 o
  -8   7   9      204.91      213.04     44.38 o
  -7   7   9       28.82       51.71     35.83 o
  -6   7   9       39.46       61.85     35.46 o
  -5   7   9       12.16       35.79     32.80 o
  -4   7   9       57.31       16.22     44.56 o
  -3   7   9       11.96       25.38     36.65 o
  -2   7   9       28.62       52.12     35.29 o
  -1   7   9       14.93      -51.62     44.86 o
   0   7   9       84.94       89.29     41.75 o
   1   7   9       41.34       99.09     42.88 o
   2   7   9        1.19       -5.52     38.27 o
   3   7   9        5.43       12.00     38.13 o
   4   7   9       31.55      -23.87     28.14 o
   5   7   9      161.26      167.89     36.54 o
   6   7   9        9.34       29.63     34.75 o
   7   7   9       53.29       42.35     34.97 o
   8   7   9       31.50      -29.10     31.64 o
   9   7   9        0.13      -38.21     56.35 o
  10   7   9        1.84      -22.51     33.91 o
  11   7   9        0.21       13.83     40.54 o
  12   7   9       16.74      -14.04     45.16 o
  13   7   9        1.46      -60.46     39.05 o
 -13   8   9       24.86       12.24     59.20 o
 -12   8   9       74.58       75.92     60.39 o
 -11   8   9       59.51      -13.38     70.69 o
 -10   8   9        2.12       87.85     51.57 o
  -9   8   9        0.66       24.04     50.71 o
  -8   8   9       51.78       42.14     48.73 o
  -7   8   9        0.93        5.17     54.52 o
  -6   8   9       92.00      116.02    122.66 o
  -5   8   9       14.84       10.20     50.33 o
  -4   8   9      225.11      203.15     63.88 o
  -3   8   9      149.59      207.63     64.03 o
  -2   8   9       54.50       81.38     54.30 o
  -1   8   9      442.73      568.20     90.43 o
   0   8   9        0.22       35.23     49.99 o
   1   8   9      209.24      111.80     53.69 o
   2   8   9       32.92      121.23     55.27 o
   3   8   9       23.37      -28.45     58.15 o
   4   8   9       13.07       75.96     51.99 o
   5   8   9       32.76       -6.44     49.44 o
   6   8   9      104.77      120.94     68.31 o
   7   8   9      140.27      182.57     60.15 o
   8   8   9        4.49      -13.97     49.72 o
   9   8   9       58.69       54.15     55.13 o
  10   8   9       38.72       71.01     74.62 o
  11   8   9        1.09      -64.98     70.44 o
  -9   9   9        4.75      -28.73     62.07 o
  -8   9   9        8.70      -23.89     61.69 o
  -7   9   9        1.13       43.08     61.61 o
  -6   9   9       37.20       -2.35     57.85 o
  -5   9   9        5.44       57.84     63.46 o
  -4   9   9        3.87       39.37     57.55 o
  -3   9   9        8.63      -37.27     54.75 o
  -2   9   9      109.72       86.03     62.14 o
  -1   9   9        4.90      -23.83     80.70 o
   0   9   9      235.42      343.88     75.35 o
   1   9   9        2.82      -19.47     51.88 o
   2   9   9        7.82      -39.77     53.31 o
   3   9   9       35.34       68.44    109.27 o
   4   9   9        5.31      -12.20     51.65 o
   5   9   9      133.14      286.40     89.72 o
   6   9   9       22.96        7.66     60.05 o
 -22   0  10      959.27     1126.93    161.11 o
 -21   0  10       78.03       87.15     91.52 o
 -20   0  10        1.88      -53.36     72.25 o
 -19   0  10       19.92       24.68     80.22 o
 -18   0  10        3.08     -104.72     63.51 o
 -17   0  10     2569.04     2521.77    195.86 o
 -16   0  10     1410.01     1632.00    154.85 o
 -15   0  10     4222.08     3967.79    233.93 o
 -14   0  10     3544.29     3767.75    218.55 o
 -13   0  10      639.27      618.15     73.54 o
 -12   0  10      251.03      298.94     59.08 o
 -11   0  10      587.12      631.29     65.63 o
 -10   0  10     1404.92     1462.97    127.22 o
  -9   0  10     8219.58     8211.82    237.96 o
  -8   0  10       84.67       74.48     35.17 o
  -7   0  10     6053.64     6571.56    198.55 o
  -6   0  10       48.14        0.72     21.92 o
  -5   0  10     1064.76     1214.09     64.85 o
  -4   0  10     1125.93     1010.99     44.72 o
  -3   0  10      212.00      189.55     47.45 o
  -2   0  10      360.00      341.10     25.85 o
  -1   0  10      950.64      998.06     34.98 o
   0   0  10     1139.48     1347.09     72.15 o
   1   0  10      450.04      393.90     34.18 o
   2   0  10       34.26       24.30     15.45 o
   3   0  10       81.88       67.79     39.87 o
   4   0  10      500.23      361.81     62.19 o
   5   0  10     2254.62     2323.64    141.27 o
   6   0  10     7769.50     7769.06    322.51 o
   7   0  10     4581.40     4358.02     96.56 o
   8   0  10      903.84      833.56     47.95 o
   9   0  10      106.05      123.35     19.67 o
  10   0  10      457.89      427.00     28.38 o
  11   0  10       96.62      122.14     23.98 o
  12   0  10     3054.77     3161.14     96.15 o
  13   0  10     1293.17     1097.61     59.37 o
  14   0  10      364.33      346.84     43.07 o
  15   0  10        2.84       -1.10     32.91 o
  16   0  10      183.31      235.41     43.08 o
  17   0  10      303.49      285.44     85.16 o
  18   0  10      162.40      182.79     77.01 o
  19   0  10       34.07       25.12     53.06 o
 -22   1  10      126.31      338.63     83.04 o
 -21   1  10       16.01        0.15     69.65 o
 -20   1  10       11.33        4.89     48.13 o
 -19   1  10      975.83     1062.05     82.82 o
 -18   1  10     1378.02     1412.16    145.69 o
 -17   1  10      276.12      215.55     53.57 o
 -16   1  10      786.04      882.88    115.92 o
 -15   1  10        2.04      -60.39     43.15 o
 -14   1  10     2180.82     2180.41    115.50 o
 -13   1  10     9629.46     9311.20    199.22 o
 -12   1  10     1459.64     1413.56     67.35 o
 -11   1  10      312.33      277.91     37.91 o
 -10   1  10     2427.84     2288.91     76.33 o
  -9   1  10     2035.75     2098.40     64.16 o
  -8   1  10     1378.43     1322.38     64.50 o
  -7   1  10      793.80      818.75     31.33 o
  -6   1  10     5082.45     5205.33    104.60 o
  -5   1  10     5915.44     6299.31     95.08 o
  -4   1  10     2705.61     2407.95     47.57 o
  -3   1  10       77.69       24.10     13.89 o
  -2   1  10     5143.78     5390.01     94.28 o
  -1   1  10     9717.98    10075.42    129.07 o
   0   1  10     4109.02     4022.74     62.42 o
   1   1  10      736.13      643.35     21.65 o
   2   1  10     3113.55     2897.87     45.46 o
   3   1  10     8197.99     7997.42    113.50 o
   4   1  10     4631.66     4338.78     74.73 o
   5   1  10     1845.34     1806.80     38.99 o
   6   1  10      376.04      361.26     25.25 o
   7   1  10       43.70       54.33     12.16 o
   8   1  10     1499.97     1444.16     32.39 o
   9   1  10     4002.64     3978.93     65.03 o
  10   1  10     1403.81     1421.42     41.39 o
  11   1  10      292.93      295.79     23.87 o
  12   1  10      725.82      677.79     32.75 o
  13   1  10      632.12      663.73     36.00 o
  14   1  10      599.27      656.77     36.32 o
  15   1  10      136.65      124.40     27.12 o
  16   1  10      618.96      638.08     40.17 o
  17   1  10      508.09      553.22     41.14 o
  18   1  10       12.98        4.05     28.84 o
  19   1  10        3.54      -27.82     35.63 o
 -22   2  10      125.27      101.34     72.52 o
 -21   2  10      121.90      142.91     66.48 o
 -20   2  10        2.22      -22.98     50.03 o
 -19   2  10       73.70       15.08     46.15 o
 -18   2  10      140.59       67.58     50.69 o
 -17   2  10     1359.84     1289.92     83.57 o
 -16   2  10       61.01       88.58     52.05 o
 -15   2  10     1763.38     1988.36     94.66 o
 -14   2  10     1883.73     1894.47     90.46 o
 -13   2  10       64.58       52.61     35.17 o
 -12   2  10      180.47      126.96     30.08 o
 -11   2  10      542.71      475.70     37.18 o
 -10   2  10     1418.97     1392.15     50.47 o
  -9   2  10      670.31      712.26     44.88 o
  -8   2  10      639.12      664.34     36.58 o
  -7   2  10      731.23      803.61     35.74 o
  -6   2  10       82.88      102.06     17.22 o
  -5   2  10     1644.17     1460.50     39.60 o
  -4   2  10     9463.16     9571.06    132.74 o
  -3   2  10      326.47      347.77     19.48 o
  -2   2  10    11454.53    11430.78    162.77 o
  -1   2  10      428.20      477.08     19.83 o
   0   2  10    17576.69    17560.49    216.75 o
   1   2  10     4004.59     3984.01     55.80 o
   2   2  10     3989.31     3932.85     59.27 o
   3   2  10     2610.38     2277.86     42.05 o
   4   2  10      431.44      419.50     25.91 o
   5   2  10     4511.50     4311.29     61.78 o
   6   2  10        5.17       15.93     11.69 o
   7   2  10      824.26      727.84     23.26 o
   8   2  10     1452.69     1428.85     33.60 o
   9   2  10      470.40      438.50     23.08 o
  10   2  10      167.49      182.02     21.82 o
  11   2  10      440.81      449.44     31.73 o
  12   2  10      748.13      732.70     34.83 o
  13   2  10     2091.36     2152.64     59.97 o
  14   2  10      365.37      326.40     30.92 o
  15   2  10      762.68      836.73     51.97 o
  16   2  10      132.46      115.06     28.94 o
  17   2  10      617.43      678.27     44.10 o
  18   2  10      257.00      241.20     43.87 o
  19   2  10        9.00        5.35     35.70 o
 -21   3  10        2.70      -21.07     88.77 o
 -20   3  10      139.50      170.40     71.58 o
 -19   3  10      422.03      486.68     67.59 o
 -18   3  10     1411.94     1386.77     90.44 o
 -17   3  10      407.24      358.96     62.93 o
 -16   3  10       73.80      149.20     42.19 o
 -15   3  10      708.54      733.97     59.61 o
 -14   3  10      378.75      322.32     45.96 o
 -13   3  10     2778.19     2962.32     99.04 o
 -12   3  10      783.01      793.38     49.70 o
 -11   3  10      568.49      500.98     37.86 o
 -10   3  10      169.09      187.36     29.78 o
  -9   3  10     1325.45     1300.65     49.54 o
  -8   3  10     7887.55     7602.39    151.75 o
  -7   3  10       50.93       58.51     23.23 o
  -6   3  10     1849.27     1890.28     58.31 o
  -5   3  10      517.21      511.75     27.26 o
  -4   3  10      441.88      426.28     28.13 o
  -3   3  10      942.26      908.07     30.91 o
  -2   3  10       40.16       22.55     14.81 o
  -1   3  10     6103.66     6219.04    100.48 o
   0   3  10     2002.94     1939.74     45.12 o
   1   3  10      655.90      637.17     24.00 o
   2   3  10       25.15       36.42     14.31 o
   3   3  10      469.67      437.28     17.80 o
   4   3  10     4786.15     4571.63     64.27 o
   5   3  10      982.87      974.04     26.70 o
   6   3  10       29.50       20.25     13.08 o
   7   3  10        9.24       21.51     14.49 o
   8   3  10      225.57      221.63     21.32 o
   9   3  10     1807.86     1726.20     48.79 o
  10   3  10        0.54       -4.24     19.61 o
  11   3  10      509.59      567.47     35.77 o
  12   3  10       14.73       -8.13     23.12 o
  13   3  10      267.08      238.22     31.04 o
  14   3  10      493.49      497.65     39.36 o
  15   3  10        4.95      -48.09     24.72 o
  16   3  10      712.09      766.98     49.30 o
  17   3  10        2.09       -5.08     32.54 o
  18   3  10       52.25       11.23     35.25 o
 -20   4  10       47.65      126.10     60.13 o
 -19   4  10      375.67      322.20     65.64 o
 -18   4  10      221.80      185.79     50.71 o
 -17   4  10      389.86      325.02     53.31 o
 -16   4  10       35.77       -4.16     41.18 o
 -15   4  10       48.11       38.65     38.13 o
 -14   4  10      887.32      886.25     62.99 o
 -13   4  10      412.86      329.33     46.74 o
 -12   4  10      776.80      821.04     57.65 o
 -11   4  10        1.19        9.97     29.74 o
 -10   4  10     1844.19     1756.11     62.37 o
  -9   4  10      386.57      425.98     36.60 o
  -8   4  10      483.12      481.25     35.54 o
  -7   4  10     2192.86     2132.61     68.06 o
  -6   4  10       79.19       86.75     26.58 o
  -5   4  10     4029.80     3956.03     90.37 o
  -4   4  10     1594.41     1493.66     57.51 o
  -3   4  10       18.45        5.54     17.22 o
  -2   4  10      346.55      331.71     22.88 o
  -1   4  10      429.29      367.04     23.16 o
   0   4  10      837.61      948.66     33.41 o
   1   4  10      615.63      652.69     25.81 o
   2   4  10      511.43      518.46     23.83 o
   3   4  10     2600.07     2505.40     45.91 o
   4   4  10        0.10       12.39     14.01 o
   5   4  10      766.74      779.07     37.69 o
   6   4  10       22.78       -3.49     18.73 o
   7   4  10       26.55       11.87     20.56 o
   8   4  10     3058.33     3079.95    104.09 o
   9   4  10       29.03       27.55     21.71 o
  10   4  10     3161.88     3057.99     78.88 o
  11   4  10      298.64      294.18     31.74 o
  12   4  10      849.95      805.23     44.02 o
  13   4  10      218.39      186.62     34.41 o
  14   4  10       11.45        3.49     33.12 o
  15   4  10      359.36      389.55     43.99 o
  16   4  10        8.51      -61.06     30.53 o
  17   4  10      157.93      193.99     46.39 o
 -19   5  10       83.04       11.13     48.23 o
 -18   5  10      445.95      462.41     62.82 o
 -17   5  10      100.29       49.74     46.61 o
 -16   5  10      218.47      278.83     53.57 o
 -15   5  10       40.94       21.59     46.46 o
 -14   5  10      947.80      964.98     66.87 o
 -13   5  10       72.48       48.27     39.38 o
 -12   5  10        3.02       38.18     34.87 o
 -11   5  10       60.73       18.35     33.88 o
 -10   5  10      103.69      118.95     36.58 o
  -9   5  10     1997.65     2007.48     72.20 o
  -8   5  10     1634.04     1590.29     63.64 o
  -7   5  10      505.64      543.91     54.37 o
  -6   5  10     1060.10     1026.36     50.21 o
  -5   5  10      330.79      363.79     33.56 o
  -4   5  10        2.82       58.87     25.11 o
  -3   5  10     2472.42     2306.09     63.84 o
  -2   5  10       61.62       79.16     24.89 o
  -1   5  10     7790.18     7596.76    138.08 o
   0   5  10      274.07      310.48     29.11 o
   1   5  10     1120.84     1156.18     43.35 o
   2   5  10        8.11       17.27     27.10 o
   3   5  10     1216.80     1173.26     48.92 o
   4   5  10     3336.76     3320.69     82.51 o
   5   5  10      233.59      235.67     30.33 o
   6   5  10       84.16       91.60     27.68 o
   7   5  10      136.36      137.86     25.95 o
   8   5  10      137.88      142.16     26.63 o
   9   5  10      828.45      765.84     39.52 o
  10   5  10      260.79      263.26     32.17 o
  11   5  10       61.48       76.22     27.00 o
  12   5  10      440.15      524.71     44.69 o
  13   5  10        1.80       26.62     29.81 o
  14   5  10      814.73      908.87     82.29 o
  15   5  10        1.29      -17.72     31.50 o
  16   5  10      136.76      173.57     48.55 o
 -18   6  10        6.55      -25.05     55.99 o
 -17   6  10      309.14      263.13     57.80 o
 -16   6  10      147.51      177.78     53.68 o
 -15   6  10       44.48       11.57     59.16 o
 -14   6  10      541.11      577.29     63.35 o
 -13   6  10        0.11       33.58     47.40 o
 -12   6  10      180.34      240.97     46.82 o
 -11   6  10       53.91        8.01     37.77 o
 -10   6  10      418.34      336.60     46.64 o
  -9   6  10       99.46      152.12     39.10 o
  -8   6  10       45.86       43.19     35.61 o
  -7   6  10      287.13      211.97     55.03 o
  -6   6  10      702.11      744.98     49.14 o
  -5   6  10      806.83      821.64     48.98 o
  -4   6  10     1281.47     1364.63     57.88 o
  -3   6  10       18.69       11.43     26.75 o
  -2   6  10       16.86       28.45     30.86 o
  -1   6  10      308.06      324.63     40.68 o
   0   6  10      275.01      246.40     45.57 o
   1   6  10     1603.48     1695.71     76.93 o
   2   6  10     1121.63     1248.44     65.60 o
   3   6  10      364.04      301.51     40.52 o
   4   6  10      488.09      524.58     39.92 o
   5   6  10       48.68       37.03     29.41 o
   6   6  10        7.32        9.73     28.60 o
   7   6  10      106.25      138.62     42.74 o
   8   6  10       18.89       49.65     31.84 o
   9   6  10        0.42       56.33     32.18 o
  10   6  10        8.36      -14.46     33.39 o
  11   6  10       88.59       22.37     36.67 o
  12   6  10       48.60       64.12     43.43 o
  13   6  10      308.68      316.83     51.06 o
  14   6  10        1.14       -7.02     38.63 o
  15   6  10       35.26       46.37     53.74 o
 -16   7  10       75.05       75.13     62.38 o
 -15   7  10       44.01       37.06     58.84 o
 -14   7  10        3.93       59.83     56.01 o
 -13   7  10      180.63      220.15     62.20 o
 -12   7  10      292.54      317.10     95.64 o
 -11   7  10      343.66      370.31     63.71 o
 -10   7  10      216.95      292.92     75.73 o
  -9   7  10      740.51      879.19     83.07 o
  -8   7  10      185.74      192.85     53.63 o
  -7   7  10        0.01       36.23     41.99 o
  -6   7  10      330.69      324.24     56.02 o
  -5   7  10      350.25      347.92     67.97 o
  -4   7  10      240.78      266.65     62.19 o
  -3   7  10        1.61        9.00     48.09 o
  -2   7  10       91.20       97.14     65.41 o
  -1   7  10        1.86      -70.12     37.01 o
   0   7  10      228.49      164.10     54.83 o
   1   7  10       20.42       35.51     41.38 o
   2   7  10        8.38       -8.92     36.94 o
   3   7  10       60.91       42.06     39.74 o
   4   7  10      300.87      359.77     53.72 o
   5   7  10      532.90      516.70     75.46 o
   6   7  10      149.72      164.65     39.58 o
   7   7  10      146.29      166.45     50.51 o
   8   7  10      505.52      589.11     52.30 o
   9   7  10      241.45      253.18     45.36 o
  10   7  10       10.79        8.87     37.69 o
  11   7  10      122.99       18.73     42.04 o
  12   7  10       59.40       93.34     44.86 o
  13   7  10      225.97      306.53     67.41 o
 -13   8  10        7.45       33.95     67.93 o
 -12   8  10       40.06       10.91     88.67 o
 -11   8  10        1.76        4.02     70.21 o
 -10   8  10      361.54      554.15     92.84 o
  -9   8  10      140.11      142.00     66.33 o
  -8   8  10       98.18      176.59     70.37 o
  -7   8  10      211.25      373.96     77.97 o
  -6   8  10        0.17      -80.13     47.89 o
  -5   8  10      489.05      478.02     97.22 o
  -4   8  10       43.13      -30.21     52.98 o
  -3   8  10      104.55      173.53     60.34 o
  -2   8  10       51.50      117.38     72.39 o
  -1   8  10        1.80        3.87    116.06 o
   0   8  10      347.50      448.13    146.40 o
   1   8  10       24.64        1.95     49.49 o
   2   8  10      169.77      111.93     54.91 o
   3   8  10       82.53       72.37     53.68 o
   4   8  10       60.59      175.70     58.43 o
   5   8  10      205.57      195.54     61.96 o
   6   8  10      512.34      396.85     71.71 o
   7   8  10      131.67      187.60     60.79 o
   8   8  10      375.65      373.08     73.16 o
   9   8  10        6.97       31.40     53.95 o
  10   8  10      150.23      120.94     59.93 o
  -8   9  10        9.89       84.22     69.74 o
  -7   9  10       42.36      -28.46     70.07 o
  -6   9  10       37.99      111.52     67.99 o
  -5   9  10      193.85      177.29    108.18 o
  -4   9  10       25.27       28.43     62.19 o
  -3   9  10      102.64      176.18     70.62 o
  -2   9  10        0.57       16.31     77.28 o
  -1   9  10      126.30       58.82     56.91 o
   0   9  10       60.93        6.65     54.49 o
   1   9  10       89.85      135.83     64.70 o
   2   9  10       56.80       64.47     84.69 o
   3   9  10       78.86       19.08     74.86 o
   4   9  10      124.69      163.84     65.74 o
   5   9  10        0.69       64.45     58.21 o
 -22   1  11        0.32      -74.62     56.58 o
 -21   1  11      193.79      245.05     65.88 o
 -20   1  11        1.08      -48.22     46.78 o
 -19   1  11      126.50      144.55     61.17 o
 -18   1  11        1.31      -37.15     46.15 o
 -17   1  11        3.48       -8.46     45.85 o
 -16   1  11      139.80      142.09     74.19 o
 -15   1  11       35.62      -11.43     39.81 o
 -14   1  11      219.99      252.35     79.42 o
 -13   1  11     1141.39     1143.78     66.61 o
 -12   1  11     2259.34     2185.52     82.35 o
 -11   1  11      342.92      342.79     39.92 o
 -10   1  11     1833.74     1731.37     68.36 o
  -9   1  11      490.36      521.90     36.94 o
  -8   1  11     1339.99     1298.90     49.62 o
  -7   1  11       51.20      111.40     19.53 o
  -6   1  11      186.89      194.32     20.11 o
  -5   1  11      366.89      338.05     21.67 o
  -4   1  11     1445.92     1514.85     60.68 o
  -3   1  11      281.65      264.10     18.93 o
  -2   1  11      319.77      398.77     18.53 o
  -1   1  11      598.76      630.95     19.99 o
   0   1  11       12.15        3.14     10.00 o
   1   1  11     1107.49     1112.07     29.69 o
   2   1  11        1.72       -3.24      9.61 o
   3   1  11        0.27       -2.10      9.40 o
   4   1  11      425.13      460.53     23.25 o
   5   1  11      505.09      487.09     23.79 o
   6   1  11     2488.39     2271.85     49.84 o
   7   1  11      291.65      295.15     16.00 o
   8   1  11      367.63      378.49     16.21 o
   9   1  11        4.55      -16.64     12.21 o
  10   1  11       18.36       12.07     13.36 o
  11   1  11       36.80       31.53     21.29 o
  12   1  11      166.30      171.87     23.70 o
  13   1  11      108.43      112.40     23.54 o
  14   1  11        0.45       -4.40     22.21 o
  15   1  11      485.00      513.93     35.57 o
  16   1  11      373.16      439.25     36.28 o
  17   1  11       10.91        1.51     28.04 o
  18   1  11        2.54      -34.26     27.87 o
  19   1  11       15.70       18.15     46.63 o
 -22   2  11        0.29       -5.85     66.76 o
 -21   2  11      157.81      220.85     64.58 o
 -20   2  11        9.44      -71.26     43.84 o
 -19   2  11        0.03      -56.83     44.83 o
 -18   2  11        1.07      -10.14     44.98 o
 -17   2  11       15.84       21.05     42.48 o
 -16   2  11       17.97      -22.97     38.76 o
 -15   2  11       15.59       25.24     37.95 o
 -14   2  11      273.14      257.24     48.51 o
 -13   2  11       22.45       -6.10     31.75 o
 -12   2  11     1379.66     1385.04     55.37 o
 -11   2  11      185.67      209.23     33.11 o
 -10   2  11       21.06        9.78     25.12 o
  -9   2  11      526.75      488.59     34.58 o
  -8   2  11      367.74      314.86     30.27 o
  -7   2  11      133.40      176.18     22.98 o
  -6   2  11      382.19      416.21     24.40 o
  -5   2  11      764.12      851.12     29.37 o
  -4   2  11      192.24      192.52     19.45 o
  -3   2  11      784.07      815.91     30.25 o
  -2   2  11     1045.30      997.23     40.23 o
  -1   2  11      617.96      603.81     21.91 o
   0   2  11       28.58        3.24     15.44 o
   1   2  11     2684.60     2723.60     49.43 o
   2   2  11      781.72      855.44     63.35 o
   3   2  11       15.86        9.65     12.06 o
   4   2  11     1745.51     1733.66     35.95 o
   5   2  11     1558.97     1390.46     30.49 o
   6   2  11       16.04        9.49     11.76 o
   7   2  11       70.07       68.49     13.92 o
   8   2  11      271.37      277.57     17.85 o
   9   2  11     1898.66     1789.63     50.78 o
  10   2  11       40.62       31.99     23.89 o
  11   2  11        2.87       -1.19     18.41 o
  12   2  11       17.26      -12.63     19.49 o
  13   2  11      176.55      169.99     25.74 o
  14   2  11      371.00      392.46     32.11 o
  15   2  11        0.37      -37.52     22.64 o
  16   2  11        1.70      -23.01     25.09 o
  17   2  11       92.53       68.85     30.31 o
  18   2  11       12.62      -19.00     31.82 o
 -21   3  11        4.53      -33.63     51.00 o
 -20   3  11       70.36       -2.81     83.19 o
 -19   3  11       28.27       26.88     63.03 o
 -18   3  11       12.91       25.61     43.78 o
 -17   3  11        9.02       96.18     71.61 o
 -16   3  11      157.59      161.30     51.24 o
 -15   3  11        7.28       15.76     37.17 o
 -14   3  11       15.55        8.93     37.05 o
 -13   3  11     1733.92     1720.77     81.85 o
 -12   3  11        0.04      -15.46     30.12 o
 -11   3  11        0.60      -45.13     25.28 o
 -10   3  11        6.06      -27.54     24.47 o
  -9   3  11     1084.70     1115.40     47.54 o
  -8   3  11      961.56      908.06     56.88 o
  -7   3  11      756.88      644.49     35.70 o
  -6   3  11     1721.12     1673.59     51.45 o
  -5   3  11        5.44       -7.95     16.43 o
  -4   3  11       89.40      117.68     18.85 o
  -3   3  11       66.67       85.71     17.66 o
  -2   3  11        1.70       -6.76     14.57 o
  -1   3  11       11.45       -6.14     11.28 o
   0   3  11      441.37      408.63     20.73 o
   1   3  11       90.32       48.95     13.94 o
   2   3  11      231.38      259.57     15.47 o
   3   3  11      817.86      819.60     25.30 o
   4   3  11      408.43      382.99     21.23 o
   5   3  11       61.61       72.62     15.30 o
   6   3  11        0.67        1.11     14.55 o
   7   3  11      203.93      201.26     20.27 o
   8   3  11      330.38      301.60     28.13 o
   9   3  11       35.20       45.29     24.40 o
  10   3  11       61.84       44.87     22.44 o
  11   3  11        3.31      -10.67     21.47 o
  12   3  11       45.89        8.81     23.09 o
  13   3  11       15.52       29.35     24.10 o
  14   3  11        7.46        4.80     25.11 o
  15   3  11        6.10      -51.65     32.00 o
  16   3  11      134.07      111.52     39.51 o
  17   3  11        0.22      -27.15     54.20 o
  18   3  11        0.33      -78.54     42.88 o
 -20   4  11      204.58      159.90     63.24 o
 -19   4  11       64.81       77.31     56.77 o
 -18   4  11      133.20      139.93     48.05 o
 -17   4  11       31.83       47.12     42.76 o
 -16   4  11       20.75      -31.87     37.18 o
 -15   4  11        5.19      -37.88     35.87 o
 -14   4  11       12.57      -14.73     45.15 o
 -13   4  11       88.56       76.14     36.17 o
 -12   4  11       80.29       39.12     35.01 o
 -11   4  11       31.89       28.25     31.07 o
 -10   4  11       47.90       70.29     32.69 o
  -9   4  11      500.14      453.65     37.38 o
  -8   4  11        5.19      -18.73     24.85 o
  -7   4  11      768.14      696.67     52.73 o
  -6   4  11       90.73      100.44     27.18 o
  -5   4  11      166.16      134.02     28.17 o
  -4   4  11       29.33       37.75     20.86 o
  -3   4  11       11.43       -0.21     17.77 o
  -2   4  11      171.29      164.87     21.16 o
  -1   4  11       31.00       12.35     14.48 o
   0   4  11       84.08      106.19     18.33 o
   1   4  11       45.85       19.46     13.85 o
   2   4  11      475.69      468.20     23.35 o
   3   4  11      153.18      172.30     26.17 o
   4   4  11       59.53       56.27     25.73 o
   5   4  11      286.54      292.98     29.66 o
   6   4  11       41.29       24.36     19.54 o
   7   4  11      790.24      754.09     36.06 o
   8   4  11       22.60       -7.03     20.47 o
   9   4  11        1.02       -3.70     20.92 o
  10   4  11      109.55       91.92     25.88 o
  11   4  11       34.07       17.14     23.77 o
  12   4  11       74.89       97.68     28.21 o
  13   4  11       45.34       58.10     27.60 o
  14   4  11        0.23       45.96     27.32 o
  15   4  11        4.22      -25.88     30.15 o
  16   4  11       52.17       19.49     33.76 o
  17   4  11       25.78       -9.69     34.92 o
 -19   5  11        9.83        4.22     50.17 o
 -18   5  11       48.87       30.16     47.36 o
 -17   5  11      184.48      174.98     52.68 o
 -16   5  11       29.22      -29.33     40.76 o
 -15   5  11        9.92       34.45     41.03 o
 -14   5  11       55.12       27.74     40.00 o
 -13   5  11       28.37       30.63     48.72 o
 -12   5  11       22.53      -15.14     32.92 o
 -11   5  11        6.29      -46.15     32.14 o
 -10   5  11       15.86        4.84     34.16 o
  -9   5  11      272.43      210.59     47.45 o
  -8   5  11      321.90      315.23     38.93 o
  -7   5  11        4.17      -14.47     29.54 o
  -6   5  11      285.98      304.24     47.86 o
  -5   5  11       18.17        1.89     25.65 o
  -4   5  11      639.20      610.09     38.09 o
  -3   5  11        4.60       -6.49     23.93 o
  -2   5  11     1271.39     1225.09     68.04 o
  -1   5  11      163.19      159.49     30.52 o
   0   5  11     1680.30     1610.85     58.73 o
   1   5  11      843.36      770.73     48.80 o
   2   5  11       65.75       84.99     31.43 o
   3   5  11       71.36       69.94     26.79 o
   4   5  11       27.93       20.93     25.59 o
   5   5  11       60.72       88.07     26.85 o
   6   5  11       31.73       20.69     25.21 o
   7   5  11      115.53       96.67     28.58 o
   8   5  11       13.12      -15.66     21.79 o
   9   5  11      186.13      168.26     28.54 o
  10   5  11        0.56       32.08     25.87 o
  11   5  11      112.63      189.48     32.70 o
  12   5  11       46.00       87.56     31.76 o
  13   5  11        1.43       -8.83     30.25 o
  14   5  11       11.23      -13.63     35.69 o
  15   5  11        3.45       24.14     35.20 o
  16   5  11       18.53        2.57     47.61 o
 -17   6  11        7.15       42.15     60.60 o
 -16   6  11       15.19      -32.32     52.03 o
 -15   6  11        7.14       74.44     54.20 o
 -14   6  11       29.70       14.27     51.13 o
 -13   6  11       97.64       36.62     42.38 o
 -12   6  11       44.54      -17.24     37.00 o
 -11   6  11      172.64      156.41     59.84 o
 -10   6  11        2.18       11.57     32.99 o
  -9   6  11        0.64      -16.68     32.28 o
  -8   6  11       18.93       27.34     40.91 o
  -7   6  11       27.33       11.06     41.61 o
  -6   6  11      169.32      228.10     47.26 o
  -5   6  11      131.94      158.14     43.74 o
  -4   6  11       56.79       32.90     34.26 o
  -3   6  11        0.08        0.27     42.67 o
  -2   6  11      143.62      166.69     87.66 o
  -1   6  11      362.15      381.03     51.38 o
   0   6  11        1.12      -45.39     49.32 o
   1   6  11      596.90      536.01     52.97 o
   2   6  11       53.30       94.40     40.23 o
   3   6  11      228.55      249.28     46.83 o
   4   6  11        3.46       26.44     29.99 o
   5   6  11      877.62      929.08     53.95 o
   6   6  11       30.47       52.31     30.94 o
   7   6  11       80.09       33.88     29.50 o
   8   6  11       55.28       52.82     32.44 o
   9   6  11      182.15      147.94     38.42 o
  10   6  11      182.94      159.23     42.18 o
  11   6  11       28.77      -22.64     34.38 o
  12   6  11       11.49       20.63     39.38 o
  13   6  11       15.57       54.08     41.49 o
  14   6  11       22.71       37.52     42.53 o
 -15   7  11       38.07       84.49     72.43 o
 -14   7  11       37.36       11.88     65.28 o
 -13   7  11       71.69      184.98     74.85 o
 -12   7  11       85.69      116.16     70.43 o
 -11   7  11       51.57       17.78     58.59 o
 -10   7  11       40.60        8.03     58.64 o
  -9   7  11        4.53      -41.98     51.97 o
  -8   7  11        0.13       -4.81     67.36 o
  -7   7  11      144.85       66.79     52.09 o
  -6   7  11        2.40       45.94     53.80 o
  -5   7  11        0.30      -19.84     49.20 o
  -4   7  11        2.56       39.94     50.48 o
  -3   7  11        0.26      -34.79     42.42 o
  -2   7  11      113.40      151.52     46.34 o
  -1   7  11       17.91       20.57     66.38 o
   0   7  11        9.20       89.00     42.33 o
   1   7  11       34.12       84.73     43.48 o
   2   7  11        6.75       -9.87     38.33 o
   3   7  11       14.38       52.80     41.60 o
   4   7  11        3.72      -33.03     45.00 o
   5   7  11       10.97       12.76     32.04 o
   6   7  11       52.70       53.68     45.10 o
   7   7  11        0.59       -1.95     32.39 o
   8   7  11        0.12      -37.01     32.55 o
   9   7  11       41.16      -19.47     34.89 o
  10   7  11       46.51       43.19     40.55 o
  11   7  11       12.39       67.48     41.15 o
  12   7  11       59.55       21.61     50.75 o
 -12   8  11        7.54       74.29    128.78 o
 -11   8  11       46.48       17.76     71.39 o
 -10   8  11       16.24       79.77     70.77 o
  -9   8  11       17.67       16.56     61.79 o
  -8   8  11        0.08      -71.67     65.65 o
  -7   8  11        2.97       33.50     58.70 o
  -6   8  11       34.50       91.02     60.84 o
  -5   8  11       49.69       22.38     57.31 o
  -4   8  11        2.95      -11.35     55.34 o
  -3   8  11      256.66      149.30     58.69 o
  -2   8  11       51.32      116.68     85.49 o
  -1   8  11      160.00      170.99     59.81 o
   0   8  11       23.12      -20.52     47.59 o
   1   8  11       83.16        1.31     50.51 o
   2   8  11        6.32      -14.00     54.68 o
   3   8  11       86.95       81.09     54.57 o
   4   8  11       14.77       31.41     52.31 o
   5   8  11      123.25      129.74     60.33 o
   6   8  11       26.60        0.30     51.22 o
   7   8  11       13.95      -38.50     47.06 o
   8   8  11        0.61       -6.75     50.54 o
   9   8  11       24.96        8.87     53.83 o
  -7   9  11        4.97       77.89     67.51 o
  -6   9  11        0.60        1.94     62.22 o
  -5   9  11       64.52       93.66     65.87 o
  -4   9  11       55.75       72.64     74.01 o
  -3   9  11       49.82      -68.08     59.13 o
  -2   9  11       29.71       14.44     59.15 o
  -1   9  11        5.86       31.38     58.46 o
   0   9  11       33.53      -46.16     57.77 o
   1   9  11      121.46      148.23     66.78 o
   2   9  11       47.71       63.15     62.32 o
   3   9  11       30.67      139.52     64.12 o
 -22   0  12      523.28      849.36    112.80 o
 -21   0  12      964.48      972.08    149.15 o
 -20   0  12      103.03       22.41     87.72 o
 -19   0  12      205.71        2.85     84.21 o
 -18   0  12      115.23      203.64     91.90 o
 -17   0  12      713.00      802.33    126.36 o
 -16   0  12     2009.04     2121.98    179.72 o
 -15   0  12      777.24      684.61    107.57 o
 -14   0  12     4898.90     5708.02    289.37 o
 -13   0  12      384.21      369.83     66.95 o
 -12   0  12      258.06      372.39     61.13 o
 -11   0  12      153.56      204.46     51.62 o
 -10   0  12       98.00       98.37     64.75 o
  -9   0  12      505.31      536.06    104.91 o
  -8   0  12      631.58      701.01     91.09 o
  -7   0  12     4402.08     4260.75    169.21 o
  -6   0  12     1662.87     1782.89     83.97 o
  -5   0  12     6812.40     7559.22    169.99 o
  -4   0  12      526.93      584.75    143.26 o
  -3   0  12      556.97      680.34     36.30 o
  -2   0  12      573.36      569.69     32.45 o
  -1   0  12      472.34      560.57     65.84 o
   0   0  12    12481.24    12777.48    426.09 o
   1   0  12     1668.63     1643.68     82.03 o
   2   0  12     6291.12     6306.52    216.65 o
   3   0  12      115.29      112.41     50.89 o
   4   0  12       46.24       77.19     48.89 o
   5   0  12     3193.04     3135.74    180.10 o
   6   0  12      262.29      233.93     67.69 o
   7   0  12       47.35      -32.85     44.05 o
   8   0  12      732.79      706.16     95.70 o
   9   0  12      511.65      525.09     31.20 o
  10   0  12     5580.04     5399.89    140.56 o
  11   0  12      642.21      638.08     40.21 o
  12   0  12     1813.56     1837.07     69.61 o
  13   0  12       40.06       26.42     29.18 o
  14   0  12       18.51      -35.67     30.66 o
  15   0  12      288.12      247.32     41.96 o
  16   0  12        1.64      -23.11     35.11 o
  17   0  12      283.68      308.50     68.53 o
  18   0  12        3.39      -45.80     39.79 o
 -22   1  12        0.28      -51.68     55.15 o
 -21   1  12       64.94       56.50     65.94 o
 -20   1  12      342.85      246.78     66.15 o
 -19   1  12       31.07      -60.79     44.27 o
 -18   1  12      839.05      968.04     80.84 o
 -17   1  12       21.76      -22.85     49.60 o
 -16   1  12     1163.51      959.50     90.15 o
 -15   1  12      248.50      165.56     56.99 o
 -14   1  12     1353.95     1227.04     92.62 o
 -13   1  12     3485.62     3575.06    107.77 o
 -12   1  12      965.09      944.14     82.36 o
 -11   1  12      514.22      445.43     43.40 o
 -10   1  12      409.52      459.79     42.80 o
  -9   1  12     2131.04     2116.05     74.29 o
  -8   1  12     6339.53     6331.53    123.95 o
  -7   1  12      765.25      706.75     31.45 o
  -6   1  12     1021.11     1037.62     35.55 o
  -5   1  12       65.59       62.17     17.03 o
  -4   1  12     4897.48     5020.20    135.17 o
  -3   1  12    12158.25    12658.92    166.12 o
  -2   1  12      432.98      516.10     26.01 o
  -1   1  12     8428.02     8974.07    117.72 o
   0   1  12      125.40      117.95     16.63 o
   1   1  12      112.32      110.00     14.78 o
   2   1  12     1907.55     1926.73     37.98 o
   3   1  12       32.13       19.74     10.38 o
   4   1  12     6875.95     6693.96    198.12 o
   5   1  12     2063.99     1994.07     51.08 o
   6   1  12      128.55      149.89     25.90 o
   7   1  12       24.67        0.91     14.92 o
   8   1  12       28.46        1.24     11.42 o
   9   1  12     2748.18     2922.55     58.42 o
  10   1  12      170.80      187.40     18.56 o
  11   1  12     1171.24     1103.60     37.64 o
  12   1  12      125.88      106.57     21.43 o
  13   1  12      246.19      207.43     32.49 o
  14   1  12      512.85      533.39     33.37 o
  15   1  12      442.19      481.34     35.36 o
  16   1  12      407.24      393.63     35.38 o
  17   1  12       62.95       24.03     28.88 o
  18   1  12      120.43       79.87     32.91 o
 -21   2  12      256.63      291.60     69.74 o
 -20   2  12        2.31       54.35     53.49 o
 -19   2  12        7.25       58.10     52.73 o
 -18   2  12      537.77      565.73     70.47 o
 -17   2  12     1096.54     1172.96    158.70 o
 -16   2  12      117.07      120.03     56.41 o
 -15   2  12     1521.80     1596.57     89.31 o
 -14   2  12      760.79      818.37     94.79 o
 -13   2  12       75.65       65.96     50.22 o
 -12   2  12      480.68      419.78     38.35 o
 -11   2  12      246.75      252.58     33.62 o
 -10   2  12       77.75       36.70     26.25 o
  -9   2  12     1594.41     1605.15     55.36 o
  -8   2  12        2.51       12.66     22.98 o
  -7   2  12     1761.83     1694.71     67.74 o
  -6   2  12       20.95        7.81     18.67 o
  -5   2  12     4435.35     4509.99     79.52 o
  -4   2  12    10042.88    10262.88    162.22 o
  -3   2  12      126.41       64.03     21.09 o
  -2   2  12     4338.34     4577.35     72.26 o
  -1   2  12     1729.78     1671.30     36.64 o
   0   2  12     6737.46     6416.78     88.94 o
   1   2  12     4975.44     4914.36     76.89 o
   2   2  12       16.21       -6.15     12.96 o
   3   2  12      891.46      821.60     27.37 o
   4   2  12      545.45      528.14     23.32 o
   5   2  12     1094.00     1045.97     30.90 o
   6   2  12     2145.87     2016.54     37.77 o
   7   2  12       15.87       -4.09     12.86 o
   8   2  12      199.37      208.32     16.81 o
   9   2  12        0.02       -5.46     16.38 o
  10   2  12      615.30      613.63     31.81 o
  11   2  12      874.98      871.54     38.60 o
  12   2  12       87.15       56.93     23.51 o
  13   2  12     1488.07     1451.06     53.74 o
  14   2  12      200.95      223.37     28.77 o
  15   2  12      356.34      442.02     38.86 o
  16   2  12      105.62       90.23     45.60 o
  17   2  12      366.59      352.28     41.69 o
  18   2  12       99.24      117.21     50.88 o
 -21   3  12      352.37      301.39     71.26 o
 -20   3  12      324.28      360.09     69.43 o
 -19   3  12       38.66       49.68     53.78 o
 -18   3  12      121.36      157.88     53.15 o
 -17   3  12       45.49       13.40     45.63 o
 -16   3  12      190.70      201.47     51.96 o
 -15   3  12      162.66      262.66     47.39 o
 -14   3  12      411.54      358.30     48.26 o
 -13   3  12     3153.66     3086.32    103.94 o
 -12   3  12     1936.77     1997.23     81.13 o
 -11   3  12        4.11       -2.01     26.24 o
 -10   3  12      138.84       88.81     28.95 o
  -9   3  12     1783.98     1697.31     57.57 o
  -8   3  12     3019.32     2923.17     73.26 o
  -7   3  12      447.09      419.13     32.76 o
  -6   3  12       88.94       53.66     22.17 o
  -5   3  12      192.16      230.81     23.15 o
  -4   3  12      405.25      414.02     30.89 o
  -3   3  12      580.04      650.73     31.08 o
  -2   3  12        0.69       -7.77     13.81 o
  -1   3  12       35.53       13.01     14.31 o
   0   3  12      358.11      342.52     20.47 o
   1   3  12      289.19      279.16     17.76 o
   2   3  12     1189.18     1147.74     36.06 o
   3   3  12     1052.50      983.62     28.51 o
   4   3  12      147.62      132.09     18.19 o
   5   3  12      289.58      254.86     20.82 o
   6   3  12        3.44       -6.50     15.49 o
   7   3  12      504.86      541.92     29.01 o
   8   3  12     1332.78     1331.09     42.64 o
   9   3  12     1466.81     1489.73     45.78 o
  10   3  12        3.80        6.41     22.14 o
  11   3  12       97.94       77.38     24.32 o
  12   3  12      182.09      193.17     35.86 o
  13   3  12      483.81      535.37     38.13 o
  14   3  12      737.74      758.17     45.04 o
  15   3  12        9.48      -12.63     27.84 o
  16   3  12       58.40       29.05     30.59 o
  17   3  12        0.88      -20.28     34.72 o
 -20   4  12        2.55       45.77     87.01 o
 -19   4  12       30.29       19.19     51.65 o
 -18   4  12       52.89       74.93     48.36 o
 -17   4  12      733.89      735.81     72.41 o
 -16   4  12      102.91      142.81     47.49 o
 -15   4  12      305.42      223.70     48.72 o
 -14   4  12      246.72      326.83     50.73 o
 -13   4  12        0.28       -9.29     47.45 o
 -12   4  12      588.45      621.34     67.57 o
 -11   4  12      973.08      968.41     60.72 o
 -10   4  12     2992.75     3044.21     81.78 o
  -9   4  12     1157.27     1135.71     54.93 o
  -8   4  12      632.15      647.83     49.16 o
  -7   4  12      175.01      190.71     31.24 o
  -6   4  12       66.63       67.30     34.86 o
  -5   4  12      915.19      933.60     44.31 o
  -4   4  12     3156.74     3099.22     78.43 o
  -3   4  12      126.57      134.01     26.42 o
  -2   4  12       67.29       36.87     21.84 o
  -1   4  12      360.15      363.95     27.72 o
   0   4  12      397.80      365.45     37.27 o
   1   4  12     1380.20     1321.79     79.78 o
   2   4  12      239.12      225.45     32.19 o
   3   4  12      874.95      888.90     53.34 o
   4   4  12       48.02       31.08     22.50 o
   5   4  12     1572.49     1484.69     62.86 o
   6   4  12     2077.01     2029.17     60.06 o
   7   4  12      173.44      182.24     25.36 o
   8   4  12      694.24      798.53     37.49 o
   9   4  12      338.59      343.07     29.78 o
  10   4  12      634.69      632.61     39.12 o
  11   4  12      256.78      252.01     31.02 o
  12   4  12      544.15      566.01     40.06 o
  13   4  12      547.78      653.90     44.08 o
  14   4  12      168.64      156.57     33.74 o
  15   4  12       27.73       15.67     46.13 o
  16   4  12       32.50       10.39     34.67 o
 -18   5  12      102.47       48.12     57.15 o
 -17   5  12       23.59      -32.96     51.83 o
 -16   5  12      136.11      189.54     61.61 o
 -15   5  12       22.00       -8.77     48.55 o
 -14   5  12      952.05     1028.79     91.69 o
 -13   5  12      799.27      788.34     62.38 o
 -12   5  12      143.92      161.03     53.32 o
 -11   5  12       31.18       18.42     35.85 o
 -10   5  12       14.06       35.08     36.59 o
  -9   5  12     1203.51     1204.78     64.28 o
  -8   5  12     2253.28     2356.57     78.27 o
  -7   5  12      318.76      320.33     37.41 o
  -6   5  12     1260.34     1394.52     65.75 o
  -5   5  12      669.68      555.19     47.64 o
  -4   5  12      981.85     1044.15     51.67 o
  -3   5  12      904.89      891.81     55.33 o
  -2   5  12      100.30       85.55     35.42 o
  -1   5  12     1274.18     1366.23     70.16 o
   0   5  12      678.33      690.56     47.91 o
   1   5  12     3570.66     3740.83    126.62 o
   2   5  12      538.60      536.23     43.82 o
   3   5  12      620.23      649.50     44.77 o
   4   5  12      543.90      482.20     40.60 o
   5   5  12      397.43      444.97     59.37 o
   6   5  12       26.75       24.35     24.94 o
   7   5  12      465.94      453.52     37.61 o
   8   5  12       44.92       84.89     28.52 o
   9   5  12      498.54      533.78     36.65 o
  10   5  12      510.77      522.15     36.82 o
  11   5  12       24.56       48.57     29.52 o
  12   5  12      410.09      428.85     44.13 o
  13   5  12       49.26       67.89     34.02 o
  14   5  12      409.52      501.10     49.58 o
  15   5  12        0.21      -28.67     38.46 o
 -17   6  12      241.49      175.65    120.48 o
 -16   6  12        1.55      120.91     75.80 o
 -15   6  12        0.67      -20.29     64.07 o
 -14   6  12       68.48       82.12     66.86 o
 -13   6  12       52.42      -76.67     52.38 o
 -12   6  12      319.41      402.02     81.16 o
 -11   6  12      293.42      277.71     69.80 o
 -10   6  12      191.79      198.57    148.44 o
  -9   6  12      165.25      195.46     63.78 o
  -8   6  12        0.26       25.42     52.78 o
  -7   6  12      265.93      287.06     62.95 o
  -6   6  12      184.12      181.45     49.80 o
  -5   6  12      286.27      311.24     52.85 o
  -4   6  12      372.82      349.92     77.14 o
  -3   6  12      401.54      442.16     66.33 o
  -2   6  12       77.54       72.34     39.84 o
  -1   6  12       33.80       55.88     69.42 o
   0   6  12     1616.56     1521.07     77.92 o
   1   6  12      153.04      149.17     41.83 o
   2   6  12      499.99      419.60     50.18 o
   3   6  12      137.77      172.64     41.44 o
   4   6  12       72.07       45.21     51.46 o
   5   6  12      331.12      307.00     39.88 o
   6   6  12        8.76      -18.34     39.84 o
   7   6  12        9.86       46.64     38.40 o
   8   6  12        1.40       14.04     30.98 o
   9   6  12       80.17       95.80     35.11 o
  10   6  12      109.88       69.58     38.48 o
  11   6  12       85.24       32.85     45.85 o
  12   6  12      168.78      138.80     44.22 o
  13   6  12       94.16      171.30     49.04 o
 -14   7  12       16.39       38.75     70.60 o
 -13   7  12      344.34      513.70     92.34 o
 -12   7  12      115.54      192.64     76.21 o
 -11   7  12       65.50      151.56     71.37 o
 -10   7  12       36.07       -7.71     78.61 o
  -9   7  12      223.48      295.55     74.25 o
  -8   7  12      473.14      499.39     95.65 o
  -7   7  12       10.53      -93.75     46.88 o
  -6   7  12      157.57      156.68     59.87 o
  -5   7  12       42.57       -5.36     50.68 o
  -4   7  12        5.97      132.13     55.83 o
  -3   7  12       20.75       46.91     47.52 o
  -2   7  12      117.15       91.97     46.59 o
  -1   7  12       56.93       63.67     49.20 o
   0   7  12        0.33      -23.90     38.32 o
   1   7  12      159.08      238.78     49.30 o
   2   7  12      103.08      132.19     70.00 o
   3   7  12       11.68       57.95     47.13 o
   4   7  12      710.78      900.29     92.64 o
   5   7  12      192.80      136.86     45.96 o
   6   7  12      263.03      256.93     54.99 o
   7   7  12       15.50       -9.63     33.68 o
   8   7  12       66.43       90.77     40.36 o
   9   7  12      198.42      189.71     45.19 o
  10   7  12       12.94       40.45     62.05 o
  11   7  12      264.26      376.48     85.82 o
 -11   8  12       12.63       11.83     70.31 o
 -10   8  12       34.61       33.26     70.25 o
  -9   8  12       13.94       70.24     99.07 o
  -8   8  12        4.36      -37.98     61.75 o
  -7   8  12      476.39      558.29     88.70 o
  -6   8  12        1.37      -46.89    128.26 o
  -5   8  12      505.35      682.74    117.87 o
  -4   8  12       41.45        7.69    104.29 o
  -3   8  12        3.49       -9.24     51.78 o
  -2   8  12       38.08       88.91     58.40 o
  -1   8  12        2.42       35.23     53.68 o
   0   8  12      303.01      367.75    128.69 o
   1   8  12      104.23       26.70     53.65 o
   2   8  12        9.13       13.67     52.44 o
   3   8  12      185.25      160.25     63.42 o
   4   8  12      184.01      159.60     60.66 o
   5   8  12      225.59      207.59     69.73 o
   6   8  12      207.42      205.80    100.73 o
   7   8  12       52.91       -8.35     51.15 o
  -4   9  12       32.48       59.51     63.42 o
  -3   9  12      251.01      354.77     81.03 o
  -2   9  12        6.29       86.21     63.10 o
  -1   9  12       85.76       33.19     61.32 o
   0   9  12        6.90        2.43     60.64 o
   1   9  12       60.81       84.73     62.94 o
 -21   1  13      158.00      202.74     65.34 o
 -20   1  13        6.48      -39.62     47.31 o
 -19   1  13       13.49      -10.90     52.74 o
 -18   1  13       19.05      -30.44     42.59 o
 -17   1  13        1.45      -21.43     50.25 o
 -16   1  13       22.10      -22.21     45.40 o
 -15   1  13        6.98      -40.75     47.28 o
 -14   1  13        7.62       16.38     45.68 o
 -13   1  13        5.67       13.68     71.25 o
 -12   1  13      117.27      125.17     34.96 o
 -11   1  13       31.26       56.46     30.50 o
 -10   1  13      124.38      120.68     52.65 o
  -9   1  13      112.59      120.96     32.18 o
  -8   1  13     1888.89     1833.63     68.43 o
  -7   1  13      168.05      173.66     22.55 o
  -6   1  13      711.95      832.21     32.87 o
  -5   1  13       10.55      -14.20     14.99 o
  -4   1  13       93.73       99.92     17.12 o
  -3   1  13      100.26       99.50     20.34 o
  -2   1  13      367.08      366.70     18.59 o
  -1   1  13      198.20      202.62     18.99 o
   0   1  13      890.94      927.56     32.52 o
   1   1  13      965.14      890.72     29.73 o
   2   1  13     2140.52     2154.86     44.21 o
   3   1  13     2874.00     2758.29     72.21 o
   4   1  13      895.68      947.54     35.01 o
   5   1  13      921.07      861.54     32.26 o
   6   1  13       66.66       60.26     24.04 o
   7   1  13      245.92      227.31     38.24 o
   8   1  13        4.29        6.01     13.91 o
   9   1  13        2.77        5.90     14.29 o
  10   1  13       20.13       15.87     15.40 o
  11   1  13       53.66       46.17     17.77 o
  12   1  13       71.26       51.13     26.05 o
  13   1  13        4.46       -9.37     23.34 o
  14   1  13       85.35      118.93     25.15 o
  15   1  13        0.44      -43.17     22.73 o
  16   1  13       11.83        3.46     25.83 o
  17   1  13       32.53       23.27     28.49 o
 -21   2  13       11.13       36.65     98.45 o
 -20   2  13        0.00      -32.51     65.33 o
 -19   2  13        2.71      -38.95     46.48 o
 -18   2  13       38.39       14.24     45.54 o
 -17   2  13        1.12      -77.54     38.77 o
 -16   2  13      223.35      155.31     51.66 o
 -15   2  13      646.11      663.78     66.05 o
 -14   2  13      716.90      661.08     62.96 o
 -13   2  13       46.11      -15.28     35.21 o
 -12   2  13      324.77      295.30     37.35 o
 -11   2  13      269.77      256.44     32.60 o
 -10   2  13     1386.44     1359.60     52.28 o
  -9   2  13     1241.15     1285.56     49.78 o
  -8   2  13      140.81      161.91     27.59 o
  -7   2  13       67.58       23.77     23.11 o
  -6   2  13       46.56       62.50     18.61 o
  -5   2  13       20.40        4.81     16.19 o
  -4   2  13        9.43       20.10     19.25 o
  -3   2  13        0.44        5.48     14.74 o
  -2   2  13      301.11      250.30     19.86 o
  -1   2  13      112.29      102.92     14.41 o
   0   2  13      180.65      191.50     17.18 o
   1   2  13     2523.67     2410.69     53.99 o
   2   2  13      503.27      490.02     23.58 o
   3   2  13      965.53      998.79     30.64 o
   4   2  13        0.21        1.49     12.60 o
   5   2  13      581.89      578.44     20.45 o
   6   2  13      226.47      253.12     19.38 o
   7   2  13      120.36       97.37     14.10 o
   8   2  13       21.21       11.52     15.48 o
   9   2  13       56.11       67.82     21.56 o
  10   2  13      249.21      262.55     25.13 o
  11   2  13        8.99        9.80     20.52 o
  12   2  13       17.90       -5.24     21.96 o
  13   2  13       85.24       77.53     25.50 o
  14   2  13       83.86       96.58     28.57 o
  15   2  13       11.31       38.09     29.42 o
  16   2  13       50.70       67.45     31.44 o
  17   2  13      129.48      148.94     36.57 o
 -20   3  13        2.25       61.90    103.10 o
 -19   3  13       24.44        3.71     67.08 o
 -18   3  13        9.49       47.19     62.47 o
 -17   3  13       88.86       84.94     70.50 o
 -16   3  13       27.82       11.48     51.11 o
 -15   3  13        4.60      -23.35     37.22 o
 -14   3  13      119.06      140.28     41.73 o
 -13   3  13      173.59      104.36     41.12 o
 -12   3  13      775.66      771.33     56.49 o
 -11   3  13        0.11        5.40     27.59 o
 -10   3  13       14.77      -33.49     25.09 o
  -9   3  13      358.49      394.99     35.13 o
  -8   3  13       22.32       38.86     24.67 o
  -7   3  13       82.49       65.57     26.39 o
  -6   3  13       42.25       -1.38     22.63 o
  -5   3  13       95.31       42.73     24.59 o
  -4   3  13      496.52      533.27     33.06 o
  -3   3  13       60.12       36.40     21.15 o
  -2   3  13     1367.25     1351.34     40.96 o
  -1   3  13       79.86       44.08     16.31 o
   0   3  13      195.82      199.90     17.81 o
   1   3  13      970.64      984.65     37.29 o
   2   3  13       10.11       -8.20     19.88 o
   3   3  13      121.37      136.41     24.00 o
   4   3  13      126.75      120.44     23.08 o
   5   3  13      127.29      108.18     22.06 o
   6   3  13     1243.85     1202.77     39.90 o
   7   3  13       50.85       44.05     20.06 o
   8   3  13      131.97      114.17     21.24 o
   9   3  13      115.82      123.74     23.80 o
  10   3  13        7.89      -11.38     20.83 o
  11   3  13       82.44       73.29     24.15 o
  12   3  13       21.18      -17.53     22.99 o
  13   3  13      142.38      163.57     30.07 o
  14   3  13        0.02      -50.68     25.34 o
  15   3  13       39.62       12.32     28.93 o
  16   3  13        3.10       -7.26     30.13 o
 -19   4  13       12.28        1.23     99.59 o
 -18   4  13        6.10      226.81    111.27 o
 -17   4  13        6.30        7.12    129.21 o
 -16   4  13       87.01       48.55     54.46 o
 -15   4  13      122.85      109.54     53.19 o
 -14   4  13        0.36       29.34     50.17 o
 -13   4  13       73.40      -20.04     35.26 o
 -12   4  13       29.56        6.90     36.41 o
 -11   4  13      263.15      213.35     42.57 o
 -10   4  13       68.17       71.31     33.48 o
  -9   4  13      187.14      163.10     31.52 o
  -8   4  13       11.20        9.95     26.03 o
  -7   4  13      387.15      370.37     36.35 o
  -6   4  13      584.08      546.51     45.52 o
  -5   4  13      103.50      104.43     33.61 o
  -4   4  13        5.03      -39.77     38.27 o
  -3   4  13      348.77      351.96     44.72 o
  -2   4  13      692.30      714.46     53.52 o
  -1   4  13      111.38       59.92     35.12 o
   0   4  13     1773.65     1817.92     66.13 o
   1   4  13      179.35      198.98     34.16 o
   2   4  13       16.16        1.62     26.70 o
   3   4  13      212.85      212.41     28.40 o
   4   4  13      100.39      103.67     25.79 o
   5   4  13      244.02      268.32     29.43 o
   6   4  13        5.05       -0.83     23.07 o
   7   4  13       29.20       29.50     21.89 o
   8   4  13       59.97       32.75     22.09 o
   9   4  13       33.65       36.67     22.48 o
  10   4  13       20.51       17.07     22.36 o
  11   4  13      155.28      140.73     30.80 o
  12   4  13       37.58       36.07     27.06 o
  13   4  13       59.25      101.84     32.57 o
  14   4  13       24.90       -6.20     28.69 o
  15   4  13       16.12       33.39     33.63 o
 -18   5  13        1.41       13.99     74.63 o
 -17   5  13        0.07      -15.77     70.06 o
 -16   5  13        0.25      -57.04     70.02 o
 -15   5  13       63.89       39.81     83.88 o
 -14   5  13       18.41      -24.63     57.59 o
 -13   5  13      709.61      529.51    195.10 o
 -12   5  13       83.54       35.20     57.02 o
 -11   5  13       15.99       -5.66     71.87 o
 -10   5  13      492.20      416.71     72.96 o
  -9   5  13      151.77      209.93     61.73 o
  -8   5  13       54.67       87.20     45.66 o
  -7   5  13       76.85       70.07     48.22 o
  -6   5  13       37.26       23.47     77.54 o
  -5   5  13      130.58      128.58     76.47 o
  -4   5  13      814.64      602.53     56.84 o
  -3   5  13       98.18       96.43     37.21 o
  -2   5  13       91.57      109.77     35.12 o
  -1   5  13     1174.83     1121.15     58.72 o
   0   5  13      617.53      525.51     45.69 o
   1   5  13       20.32       29.23     30.74 o
   2   5  13      100.57      107.61     33.96 o
   3   5  13        4.55       10.06     34.71 o
   4   5  13       73.67      101.85     28.61 o
   5   5  13       29.48       19.28     26.32 o
   6   5  13      101.73      106.56     29.28 o
   7   5  13      140.74      144.03     30.66 o
   8   5  13        0.11       36.71     26.44 o
   9   5  13      123.75       90.47     43.47 o
  10   5  13      229.40      251.80     31.95 o
  11   5  13        7.01      -35.04     36.89 o
  12   5  13        3.75      -13.76     29.85 o
  13   5  13        3.67      -12.56     31.95 o
  14   5  13       11.93      -30.83     44.10 o
 -16   6  13       27.91      -25.93     69.98 o
 -15   6  13        8.98       23.69     72.35 o
 -14   6  13       51.45       71.04     68.87 o
 -13   6  13      223.16      296.89     81.79 o
 -12   6  13      185.10      184.62     77.47 o
 -11   6  13        7.79      139.67     67.21 o
 -10   6  13       18.39       99.22     58.82 o
  -9   6  13       12.24       47.75     55.87 o
  -8   6  13      124.53       85.78     53.18 o
  -7   6  13        1.32       47.80     56.20 o
  -6   6  13      181.46      133.87     47.58 o
  -5   6  13       53.21       79.73     44.52 o
  -4   6  13      126.47      103.13     42.25 o
  -3   6  13       41.71      103.82     43.28 o
  -2   6  13       10.61       56.68     40.87 o
  -1   6  13       44.37       59.12     38.99 o
   0   6  13        1.03        4.64     44.39 o
   1   6  13       12.25       -6.11     35.74 o
   2   6  13      478.64      524.12     54.60 o
   3   6  13      406.44      450.41     69.64 o
   4   6  13       74.00       94.70     40.98 o
   5   6  13        7.96       25.27     31.93 o
   6   6  13        6.47       47.03     31.36 o
   7   6  13       68.27       49.16     33.10 o
   8   6  13       28.00       37.45     31.93 o
   9   6  13      100.44       74.74     36.43 o
  10   6  13       74.97      128.67     39.57 o
  11   6  13        0.10       29.74     44.56 o
  12   6  13       52.82       23.80     40.72 o
 -13   7  13       42.24      170.93     78.25 o
 -12   7  13       40.39       63.60     67.38 o
 -11   7  13       91.27      145.83    128.26 o
 -10   7  13       11.74       14.88     58.97 o
  -9   7  13        0.07      -37.29     57.04 o
  -8   7  13      107.12      192.63     67.48 o
  -7   7  13       22.76       67.08     79.42 o
  -6   7  13       86.71       35.93     50.89 o
  -5   7  13       36.25       20.90     50.62 o
  -4   7  13       13.10       14.19     92.52 o
  -3   7  13       42.13      -16.75     73.01 o
  -2   7  13        6.66        0.24     41.02 o
  -1   7  13      195.26      167.83     48.45 o
   0   7  13       15.67       25.62     39.96 o
   1   7  13        2.15      -20.36     39.91 o
   2   7  13      174.34      106.65     47.22 o
   3   7  13        6.18       23.85     41.72 o
   4   7  13        1.87       13.18     44.51 o
   5   7  13        0.84       11.48     58.05 o
   6   7  13        8.36       27.53     43.79 o
   7   7  13       21.45       -1.13     39.23 o
   8   7  13        5.60       -9.81     37.04 o
   9   7  13      109.08      103.34     63.16 o
  10   7  13       25.18        2.12     76.71 o
 -10   8  13        5.98      127.96    123.42 o
  -9   8  13       53.03       85.37    167.00 o
  -8   8  13       49.54       80.93     64.67 o
  -7   8  13       21.33        5.00     60.61 o
  -6   8  13      148.25      192.70     71.49 o
  -5   8  13        0.05      -88.95     50.83 o
  -4   8  13       86.88       47.74     59.14 o
  -3   8  13        2.61       19.17     54.57 o
  -2   8  13        9.41       20.03     55.24 o
  -1   8  13       25.01       19.51     89.86 o
   0   8  13        1.78       28.23     53.41 o
   1   8  13      274.22      346.55     71.60 o
   2   8  13        2.48        8.81     54.39 o
   3   8  13       44.50       10.12     53.91 o
   4   8  13      179.16      243.68     66.84 o
   5   8  13        1.03        9.81     54.03 o
   6   8  13        2.79        8.01     73.48 o
 -17   0  14      412.38      381.18    106.71 o
 -16   0  14     2232.85     2541.33    196.90 o
 -15   0  14      389.82      500.90     97.88 o
 -14   0  14       71.31      110.41     73.58 o
 -13   0  14     1419.96     1242.94    127.41 o
 -12   0  14     2565.67     2967.87    140.48 o
 -11   0  14       72.87      169.08     56.92 o
 -10   0  14       26.39       30.50     42.11 o
  -9   0  14        9.26        3.56     41.02 o
  -8   0  14      863.41      841.19     69.21 o
  -7   0  14     2351.13     2334.30    104.53 o
  -6   0  14     1182.54     1142.19     58.70 o
  -5   0  14      237.20      171.14     29.42 o
  -4   0  14     2775.93     2878.67    101.42 o
  -3   0  14       11.80      -40.55     20.27 o
  -2   0  14       85.96       72.00     19.82 o
  -1   0  14      113.14       96.88     42.01 o
   0   0  14      453.15      525.61     39.64 o
   1   0  14       95.13       85.07     31.52 o
   2   0  14     1190.88     1215.28     61.95 o
   3   0  14     2027.55     2071.21     63.70 o
   4   0  14      129.09       99.78     57.72 o
   5   0  14     1236.53     1174.40    118.29 o
   6   0  14     4320.25     4548.34    243.71 o
   7   0  14      345.43      282.16     81.55 o
   8   0  14      891.30     1112.59    123.80 o
   9   0  14     2965.78     2980.52    207.54 o
  10   0  14     2593.05     2522.67     98.08 o
  11   0  14        1.84       11.17     35.62 o
  12   0  14        8.54       -9.77     34.08 o
  13   0  14       71.68       76.74     29.53 o
  14   0  14       28.59       -8.93     29.49 o
  15   0  14      513.76      595.49     58.51 o
  16   0  14      111.49      144.93     41.00 o
  17   0  14      164.99      156.27     64.75 o
 -21   1  14      702.34      754.86    159.88 o
 -20   1  14      644.72      532.51    145.54 o
 -19   1  14       92.94      164.81    112.03 o
 -18   1  14      212.98      326.59    118.01 o
 -17   1  14       27.92      -25.39     46.54 o
 -16   1  14      882.41      946.58     77.40 o
 -15   1  14      258.34      252.67     63.98 o
 -14   1  14      128.61       34.07     46.35 o
 -13   1  14      374.10      583.72     70.59 o
 -12   1  14      267.86      268.37     43.85 o
 -11   1  14      434.80      419.15     45.43 o
 -10   1  14      115.68      111.89     33.48 o
  -9   1  14     2456.48     2302.12     79.70 o
  -8   1  14     4849.74     4746.06    115.39 o
  -7   1  14      265.24      262.76     39.77 o
  -6   1  14     1538.67     1636.00     59.61 o
  -5   1  14     1365.75     1360.26     50.07 o
  -4   1  14     1286.56     1197.88     34.46 o
  -3   1  14     7760.85     7213.46     98.37 o
  -2   1  14       57.15       63.96     13.48 o
  -1   1  14      298.69      294.40     23.65 o
   0   1  14       24.01        5.86     16.98 o
   1   1  14        5.24        7.40     14.72 o
   2   1  14      640.19      658.23     25.05 o
   3   1  14       54.26       34.73     12.24 o
   4   1  14     3214.34     3137.04     77.60 o
   5   1  14     1189.15     1158.63     37.14 o
   6   1  14      218.30      308.69     55.19 o
   7   1  14     1006.68     1031.75     52.99 o
   8   1  14      328.84      242.76     34.55 o
   9   1  14     1418.08     1397.48     40.21 o
  10   1  14       53.93       61.40     30.54 o
  11   1  14      144.06      140.84     19.30 o
  12   1  14      383.55      427.30     26.19 o
  13   1  14       56.55       47.02     25.95 o
  14   1  14      635.66      636.13     34.49 o
  15   1  14      139.01      122.78     27.72 o
  16   1  14       13.61        6.60     26.48 o
 -20   2  14       17.43       78.61    111.17 o
 -19   2  14       69.30      171.18     98.83 o
 -18   2  14      424.78      354.50    120.67 o
 -17   2  14     1048.96     1026.20    146.21 o
 -16   2  14      555.34      492.70     85.21 o
 -15   2  14       80.19       38.48     84.55 o
 -14   2  14       16.06        6.34     42.07 o
 -13   2  14      187.70      230.97     48.04 o
 -12   2  14     2490.47     2444.73     91.16 o
 -11   2  14     1063.01     1018.07     49.57 o
 -10   2  14        3.92        0.31     25.27 o
  -9   2  14      785.76      780.16     51.56 o
  -8   2  14      160.37      150.34     28.54 o
  -7   2  14     9666.26     9121.80    150.23 o
  -6   2  14     1211.67     1102.43     44.49 o
  -5   2  14     3603.33     3602.25     83.68 o
  -4   2  14     1173.81     1158.45     45.34 o
  -3   2  14      151.42      173.60     20.74 o
  -2   2  14     2257.27     2065.41     47.03 o
  -1   2  14      216.70      246.99     20.05 o
   0   2  14     1590.54     1491.90     44.77 o
   1   2  14        7.47       -5.14     22.47 o
   2   2  14      229.46      269.76     21.99 o
   3   2  14     1371.54     1358.72     37.99 o
   4   2  14        0.27      -25.90     12.95 o
   5   2  14      943.65      918.76     25.87 o
   6   2  14     2441.52     2385.91     45.21 o
   7   2  14      178.67      172.79     16.17 o
   8   2  14       82.22      131.42     18.04 o
   9   2  14        5.53       -7.33     16.01 o
  10   2  14      779.06      803.25     41.24 o
  11   2  14      673.59      715.30     43.47 o
  12   2  14        1.55      -11.67     21.62 o
  13   2  14      372.32      402.66     38.33 o
  14   2  14       52.79       38.32     26.74 o
  15   2  14      139.24      154.81     31.60 o
  16   2  14      112.04       55.02     32.16 o
 -19   3  14       71.56      133.39    112.50 o
 -18   3  14      160.56      295.36    117.72 o
 -17   3  14        6.77       -7.03     79.46 o
 -16   3  14      161.46      240.77    105.57 o
 -15   3  14      532.66      406.98     81.43 o
 -14   3  14        1.44        0.14     58.20 o
 -13   3  14     1108.90     1068.31     76.67 o
 -12   3  14      368.58      439.03     57.63 o
 -11   3  14      429.89      513.43     45.49 o
 -10   3  14        2.32      -24.65     29.84 o
  -9   3  14      146.88      193.82     35.05 o
  -8   3  14      724.12      682.59     44.51 o
  -7   3  14      510.56      491.74     40.03 o
  -6   3  14      805.83      766.75     44.50 o
  -5   3  14        5.62      -28.64     34.46 o
  -4   3  14     1617.81     1614.40     77.49 o
  -3   3  14      308.46      302.78     40.85 o
  -2   3  14      487.63      342.30     41.60 o
  -1   3  14       51.35       86.35     31.80 o
   0   3  14       31.31       27.43     28.57 o
   1   3  14     1745.65     1668.93     65.71 o
   2   3  14      369.47      406.88     36.17 o
   3   3  14      287.07      295.98     27.59 o
   4   3  14     2333.40     2161.55     64.22 o
   5   3  14      975.77      968.06     39.37 o
   6   3  14      386.28      433.40     27.39 o
   7   3  14       30.39       44.97     20.50 o
   8   3  14      330.72      349.73     26.67 o
   9   3  14      474.80      445.32     28.80 o
  10   3  14       47.23       48.31     22.96 o
  11   3  14      525.42      531.40     47.75 o
  12   3  14       17.10       -5.99     25.13 o
  13   3  14      600.52      687.91     63.73 o
  14   3  14       42.22       13.59     28.06 o
  15   3  14        5.85      -10.11     28.60 o
 -18   4  14        1.80       12.53     92.66 o
 -17   4  14      831.16      832.10    126.93 o
 -16   4  14      233.60      364.91     82.91 o
 -15   4  14       99.09      114.29     66.54 o
 -14   4  14      275.37      392.02     80.92 o
 -13   4  14       32.74       30.13     56.17 o
 -12   4  14      795.16      947.01     94.38 o
 -11   4  14     1318.02     1215.55    100.06 o
 -10   4  14      154.87      187.30     51.21 o
  -9   4  14       47.35       62.74     38.64 o
  -8   4  14      538.98      473.47     49.79 o
  -7   4  14     1014.52     1109.99     62.01 o
  -6   4  14       40.67       -7.42     36.70 o
  -5   4  14      173.50      174.75     42.55 o
  -4   4  14       26.59       44.31     36.60 o
  -3   4  14       10.98      -28.10     45.29 o
  -2   4  14      698.90      687.09     52.04 o
  -1   4  14      393.78      411.62     48.54 o
   0   4  14     1751.24     1699.93     66.46 o
   1   4  14      451.72      392.81     38.96 o
   2   4  14      116.76      148.58     31.22 o
   3   4  14      767.92      770.71     73.44 o
   4   4  14      290.40      283.31     31.27 o
   5   4  14     3160.15     3147.48     77.24 o
   6   4  14      782.30      722.68     39.25 o
   7   4  14       62.90       71.53     24.84 o
   8   4  14        7.24      -16.99     21.20 o
   9   4  14        7.01        5.88     22.13 o
  10   4  14      719.66      748.89     39.05 o
  11   4  14      280.41      278.03     33.68 o
  12   4  14      483.46      579.23     51.57 o
  13   4  14       12.36        7.61     28.36 o
  14   4  14       36.90       32.04     31.34 o
 -17   5  14       90.07      161.88     84.33 o
 -16   5  14      162.11      225.19     85.36 o
 -15   5  14       67.14      132.00    136.71 o
 -14   5  14       88.69      148.91     73.88 o
 -13   5  14      851.35      943.73    137.42 o
 -12   5  14       96.47        6.33     56.79 o
 -11   5  14       67.34       48.07     58.94 o
 -10   5  14      288.44      281.04     69.76 o
  -9   5  14       82.62      120.82     56.71 o
  -8   5  14     1245.68     1186.67     77.56 o
  -7   5  14      111.15      102.88     59.76 o
  -6   5  14     1095.82     1098.90     73.99 o
  -5   5  14      103.23       76.56     42.16 o
  -4   5  14      604.93      566.80     56.57 o
  -3   5  14      891.97      978.09    125.04 o
  -2   5  14      194.30      256.30     41.23 o
  -1   5  14      444.40      458.88     44.50 o
   0   5  14      273.99      260.00     40.47 o
   1   5  14     1298.19     1322.87     61.31 o
   2   5  14      843.82      933.91     53.55 o
   3   5  14       39.19       62.46     31.85 o
   4   5  14      521.67      464.16     43.01 o
   5   5  14      600.90      621.38     41.17 o
   6   5  14       44.60       38.41     27.50 o
   7   5  14      180.88      235.56     33.62 o
   8   5  14      141.84      151.10     36.04 o
   9   5  14      277.48      266.61     35.79 o
  10   5  14      276.27      275.66     33.79 o
  11   5  14      110.55      155.96     44.88 o
  12   5  14       46.46       38.60     33.81 o
  13   5  14       31.05       37.28     36.16 o
 -15   6  14        3.50       42.11     70.83 o
 -14   6  14       38.79       12.44    166.67 o
 -13   6  14       16.98      -71.81     90.90 o
 -12   6  14      203.56      366.04    151.86 o
 -11   6  14      540.30      590.89     89.48 o
 -10   6  14        9.80      -53.12     62.14 o
  -9   6  14      116.24      206.18     64.64 o
  -8   6  14      222.09      171.24     59.98 o
  -7   6  14       56.13       33.59     52.44 o
  -6   6  14       77.60      126.45     75.10 o
  -5   6  14        4.14      -31.92     41.12 o
  -4   6  14     1003.11      974.43     72.23 o
  -3   6  14      170.71      172.37     46.79 o
  -2   6  14      388.89      332.60     52.63 o
  -1   6  14      302.70      220.68     46.91 o
   0   6  14       90.05      112.84     45.75 o
   1   6  14       84.28       20.74     37.54 o
   2   6  14       69.15       78.81     42.25 o
   3   6  14      195.78      151.26     43.26 o
   4   6  14       38.40        7.25     37.40 o
   5   6  14      114.01       95.98     80.09 o
   6   6  14      107.44       91.24     39.81 o
   7   6  14       32.79       24.08     32.27 o
   8   6  14       46.93       14.57     33.57 o
   9   6  14       10.95       70.95     50.38 o
  10   6  14      221.89      325.19     61.75 o
  11   6  14       19.79       16.52     38.41 o
 -13   7  14      230.65      144.87     91.57 o
 -12   7  14       23.13      -36.05     65.79 o
 -11   7  14        3.03      -84.86     61.00 o
 -10   7  14       84.27       80.50     69.03 o
  -9   7  14      143.46      146.12     84.02 o
  -8   7  14      259.73      390.53     74.94 o
  -7   7  14      138.35       83.82     61.11 o
  -6   7  14       11.74      -29.38     77.52 o
  -5   7  14        0.70       23.31     52.41 o
  -4   7  14        0.52      -11.30     51.03 o
  -3   7  14      219.74      271.65     65.89 o
  -2   7  14        3.09       36.62     42.47 o
  -1   7  14       75.84       37.18     42.88 o
   0   7  14       22.95        7.85     41.41 o
   1   7  14       77.66       50.87     43.73 o
   2   7  14      419.20      522.20     95.76 o
   3   7  14       26.92       27.70     42.86 o
   4   7  14      315.09      421.80     59.10 o
   5   7  14       12.18       -1.94     42.61 o
   6   7  14       68.36      120.04     48.64 o
   7   7  14      189.71      229.41     45.32 o
   8   7  14       79.11       62.74     41.87 o
  -8   8  14       51.41      -16.56     62.66 o
  -7   8  14      129.40      125.09     69.33 o
  -6   8  14       42.45       99.28     65.47 o
  -5   8  14      124.64      169.82     65.98 o
  -4   8  14      284.37      231.16     67.78 o
  -3   8  14       10.65        8.74     57.50 o
  -2   8  14       51.70       65.85     60.60 o
  -1   8  14        4.72        7.36     56.46 o
   0   8  14       13.18       67.97     59.60 o
   1   8  14      350.04      292.02     69.23 o
   2   8  14        1.33      -44.16     52.67 o
   3   8  14      365.19      365.39     71.29 o
   4   8  14        0.34       35.56     55.59 o
 -20   1  15       12.11     -120.76     91.52 o
 -19   1  15       10.76       32.37     96.36 o
 -18   1  15        0.08     -150.00     75.00 o
 -17   1  15       60.42      -81.46     90.29 o
 -16   1  15       10.42      -80.03     77.38 o
 -15   1  15      366.48      334.57    110.51 o
 -12   1  15        0.36      -92.30     95.84 o
 -11   1  15       67.91       25.52    122.47 o
 -10   1  15      798.89      850.54     84.12 o
  -9   1  15      297.70      285.60     63.28 o
  -8   1  15       58.42       65.71     54.39 o
  -7   1  15       81.15       73.37     51.74 o
  -6   1  15      467.27      520.64     96.60 o
  -5   1  15      183.42      157.00     40.08 o
  -4   1  15        5.42       51.10     34.06 o
  -3   1  15      758.50      753.18     56.62 o
  -2   1  15      242.54      246.72     26.86 o
  -1   1  15     1478.91     1453.55     52.59 o
   0   1  15      914.27      992.55     35.73 o
   1   1  15      551.03      522.56     28.22 o
   2   1  15        7.07       -8.16     15.45 o
   3   1  15     1121.69     1063.52     33.22 o
   4   1  15      273.25      214.23     21.98 o
   5   1  15       22.38       17.06     17.34 o
   6   1  15      154.26      131.78     46.44 o
   7   1  15        1.84       10.99     31.76 o
   8   1  15       77.11       38.42     28.31 o
   9   1  15      159.98      113.40     31.35 o
  10   1  15      356.16      394.93     32.02 o
  11   1  15       31.39      101.62     28.46 o
  12   1  15      354.54      330.51     28.32 o
  13   1  15       26.52      -19.17     22.20 o
  14   1  15        3.91      -53.45     26.73 o
  15   1  15      254.36      258.20     34.60 o
 -20   2  15        2.14     -114.02    105.38 o
 -19   2  15        3.12       43.29    103.77 o
 -18   2  15        3.80      -60.00     86.68 o
 -17   2  15       31.30       -2.37     94.75 o
 -16   2  15       19.11       31.33     87.25 o
 -15   2  15      206.95      137.28     90.00 o
 -14   2  15      247.21      144.88     92.57 o
 -13   2  15      556.53      511.63    106.33 o
 -12   2  15      190.59      315.20     92.66 o
 -11   2  15       34.36       13.76     42.74 o
 -10   2  15        0.95       13.11     37.04 o
  -9   2  15       19.26       38.52     36.83 o
  -8   2  15       14.16       34.81     35.65 o
  -7   2  15      144.38      183.88     38.49 o
  -6   2  15       77.53       41.51     34.11 o
  -5   2  15      131.68      196.41     34.62 o
  -4   2  15      236.73      245.49     35.96 o
  -3   2  15      835.25      770.88     57.01 o
  -2   2  15      130.52       91.40     33.29 o
  -1   2  15     1282.80     1267.35     60.33 o
   0   2  15        3.77      -17.96     26.63 o
   1   2  15      112.53      136.73     28.42 o
   2   2  15      220.37      235.94     31.49 o
   3   2  15     1296.55     1198.78     49.77 o
   4   2  15      208.89      237.77     21.38 o
   5   2  15      693.99      656.43     25.06 o
   6   2  15      140.10      118.80     19.91 o
   7   2  15       48.93       42.30     19.30 o
   8   2  15       66.26       39.63     19.65 o
   9   2  15       15.29       42.34     20.51 o
  10   2  15        0.58        7.74     22.75 o
  11   2  15       79.86       60.58     26.51 o
  12   2  15      256.77      270.78     27.51 o
  13   2  15       12.72      -14.52     34.99 o
  14   2  15       54.46       -9.52     25.89 o
  15   2  15      120.95      133.43     31.22 o
 -19   3  15       10.63       10.06     93.14 o
 -18   3  15       45.03       43.01     91.90 o
 -17   3  15        7.56      -36.08     79.84 o
 -16   3  15        1.12     -139.28     80.70 o
 -15   3  15       56.70       77.95     89.81 o
 -14   3  15      153.72      115.57     83.26 o
 -13   3  15       58.30       24.73    111.03 o
 -12   3  15      967.09      643.84    168.66 o
 -11   3  15       82.57       53.83     69.15 o
 -10   3  15       13.19       21.26     36.58 o
  -9   3  15      388.82      306.38     45.95 o
  -8   3  15       69.37        2.41     35.46 o
  -7   3  15       47.98       28.42     34.67 o
  -6   3  15        0.01      -12.25     31.92 o
  -5   3  15        4.92      -42.49     43.98 o
  -4   3  15      305.77      245.35     43.42 o
  -3   3  15      118.28       68.32     35.92 o
  -2   3  15       17.24      -22.34     31.07 o
  -1   3  15       61.97       56.10     31.61 o
   0   3  15      170.17      188.43     45.61 o
   1   3  15      410.55      418.30     38.30 o
   2   3  15      778.89      714.32     42.95 o
   3   3  15       51.36       53.30     24.95 o
   4   3  15      483.09      435.08     31.98 o
   5   3  15      220.17      220.32     31.15 o
   6   3  15       30.15       14.02     20.43 o
   7   3  15       26.01       33.83     19.83 o
   8   3  15       45.27       22.76     19.93 o
   9   3  15       40.83       32.07     20.35 o
  10   3  15       21.29       -8.29     22.32 o
  11   3  15      315.16      322.75     49.76 o
  12   3  15        7.54      -48.25     24.12 o
  13   3  15      269.47      287.85     55.20 o
  14   3  15       31.61       17.71     28.48 o
 -18   4  15        1.71       45.95    100.73 o
 -17   4  15        8.35       13.94     69.18 o
 -16   4  15        4.95       77.41     70.33 o
 -15   4  15       13.01       69.26     69.02 o
 -14   4  15       31.04       20.23     62.39 o
 -13   4  15       69.03      120.11     67.63 o
 -12   4  15        5.48       18.32     56.86 o
 -11   4  15       18.39       29.73     57.01 o
 -10   4  15        3.68        3.29     76.57 o
  -9   4  15       80.28       80.70     41.69 o
  -8   4  15      116.50      140.74     40.62 o
  -7   4  15        1.81       17.89     42.51 o
  -6   4  15      106.05      134.33     43.53 o
  -5   4  15        6.94       10.62     38.14 o
  -4   4  15       46.43       20.46     41.81 o
  -3   4  15      118.47       72.26     37.87 o
  -2   4  15      398.14      439.20     50.82 o
  -1   4  15        1.36      -44.20     30.24 o
   0   4  15      279.68      276.85     37.06 o
   1   4  15       42.93       68.56     30.61 o
   2   4  15      137.78      200.48     33.13 o
   3   4  15       47.74      -36.29     26.28 o
   4   4  15       64.71       73.53     42.32 o
   5   4  15        0.82      -35.44     27.61 o
   6   4  15       27.44       -7.33     23.01 o
   7   4  15       27.92       23.41     23.29 o
   8   4  15       19.97      -10.40     32.80 o
   9   4  15        9.12        1.03     22.87 o
  10   4  15       10.68       18.27     24.17 o
  11   4  15       49.09       32.90     26.79 o
  12   4  15        3.15        0.11     26.92 o
  13   4  15      136.74      123.60     32.54 o
 -16   5  15        0.03      -60.82     68.92 o
 -15   5  15        8.76       -6.37     62.98 o
 -14   5  15       23.82      -44.64     61.15 o
 -13   5  15       43.37       35.72     60.92 o
 -12   5  15        4.05       33.99     87.49 o
 -11   5  15       86.61       18.72    105.15 o
 -10   5  15       83.81       71.63     57.97 o
  -9   5  15      141.77      158.79     67.31 o
  -8   5  15       28.38       40.07     44.49 o
  -7   5  15      414.08      412.85     57.47 o
  -6   5  15       33.36       29.18     42.26 o
  -5   5  15      110.56      143.34     44.98 o
  -4   5  15        0.59       83.59     39.73 o
  -3   5  15       53.03       83.04     39.84 o
  -2   5  15        4.84       -8.82     35.92 o
  -1   5  15        2.78      -13.01     31.62 o
   0   5  15       49.90        6.71     32.84 o
   1   5  15       63.65       55.95     32.97 o
   2   5  15      158.97      216.89     37.80 o
   3   5  15      119.62      124.63     34.46 o
   4   5  15       51.47       20.08     46.80 o
   5   5  15       63.70       65.63     28.49 o
   6   5  15      218.67      165.20     32.51 o
   7   5  15       37.50       33.98     27.22 o
   8   5  15       19.54       37.12     28.11 o
   9   5  15        0.79      -25.69     28.42 o
  10   5  15        1.58      -36.19     31.31 o
  11   5  15      169.27      189.27     72.69 o
  12   5  15        1.02      -20.56     32.36 o
 -14   6  15        0.50      118.63     73.03 o
 -13   6  15       34.74        7.36    144.92 o
 -12   6  15        5.22       42.00     67.76 o
 -11   6  15      113.42      163.44     71.69 o
 -10   6  15      119.12      102.54     65.02 o
  -9   6  15      100.06       72.88     58.11 o
  -8   6  15       10.74       28.07     66.13 o
  -7   6  15        6.32       95.50     56.83 o
  -6   6  15       47.80       -7.55     84.88 o
  -5   6  15       95.97       51.31     45.60 o
  -4   6  15        6.23       44.01     76.57 o
  -3   6  15       76.93      122.30     47.76 o
  -2   6  15        2.52       34.41     40.86 o
  -1   6  15      265.97      336.68     51.47 o
   0   6  15      496.35      507.81     56.48 o
   1   6  15        0.37      -10.06     38.06 o
   2   6  15      556.04      544.43     56.40 o
   3   6  15        1.39       80.02     40.96 o
   4   6  15        0.82       -4.47     36.66 o
   5   6  15        3.47       22.11     38.60 o
   6   6  15       83.26      140.30     43.87 o
   7   6  15       23.60       25.05     33.77 o
   8   6  15       24.01       18.81     40.21 o
   9   6  15       30.96       38.00     37.29 o
  10   6  15        0.12        2.04     45.96 o
 -11   7  15       64.26      129.10     98.64 o
 -10   7  15       13.81       -6.48     82.79 o
  -9   7  15       18.25       38.68     56.69 o
  -8   7  15       72.29       -7.68     58.62 o
  -7   7  15       23.04        8.52     51.81 o
  -6   7  15       16.52      -48.73     51.18 o
  -5   7  15        2.30       70.91     56.78 o
  -4   7  15       63.43      -35.55     48.34 o
  -3   7  15        0.65       12.97     51.89 o
  -2   7  15      114.76       70.57     53.27 o
  -1   7  15        0.27        1.67     43.73 o
   0   7  15       14.60        3.43     44.82 o
   1   7  15        1.65       80.95     44.52 o
   2   7  15        4.51       76.13     44.54 o
   3   7  15        7.12      -64.54     41.89 o
   4   7  15        0.26        1.82     41.17 o
   5   7  15      224.38      228.39     53.35 o
   6   7  15        6.25        2.22     43.60 o
   7   7  15      170.26      216.69     53.19 o
  -6   8  15       84.83       93.15     66.64 o
  -5   8  15        0.50        7.11     58.01 o
  -4   8  15       23.39      157.28     64.94 o
  -3   8  15        4.12      -37.57     53.80 o
  -2   8  15       12.54       23.88     59.26 o
  -1   8  15        4.24      -12.58     81.98 o
   0   8  15       57.99       14.54     57.50 o
   1   8  15        4.93       -2.86     55.07 o
 -12   0  16     2491.95     2561.17    203.83 o
 -11   0  16       23.45      -45.67     81.74 o
 -10   0  16      672.81      844.96    123.80 o
  -9   0  16      218.06      361.24     94.37 o
  -8   0  16       76.96       31.99     75.48 o
  -7   0  16      153.82      111.74     75.57 o
  -6   0  16      868.60      767.58    103.10 o
  -5   0  16     1007.09      779.17    101.21 o
  -4   0  16        4.08      -22.12     59.05 o
  -3   0  16      159.60      167.47     64.84 o
  -2   0  16      792.10      914.17     92.19 o
  -1   0  16     1605.39     1747.64    114.78 o
   0   0  16       17.39      -54.59     43.58 o
   1   0  16       46.29       61.49     22.52 o
   2   0  16     2072.86     1984.51     69.17 o
   3   0  16     3254.76     3470.53    101.68 o
   5   0  16     4726.66     4936.46    269.25 o
   6   0  16      508.49      465.49     96.93 o
   7   0  16     1089.06     1397.69    143.93 o
   8   0  16       61.21       75.57     66.36 o
   9   0  16        4.94      -14.72     53.83 o
  10   0  16      211.23      218.17     89.24 o
  11   0  16      468.21      418.92     47.63 o
  12   0  16       19.13        0.29     45.81 o
  13   0  16       88.02       42.75     66.41 o
  14   0  16       41.34      104.49     50.55 o
  15   0  16       15.81       77.85     67.98 o
 -19   1  16        5.38       68.74    111.46 o
 -18   1  16      108.47       54.02     93.70 o
 -17   1  16        0.66     -161.02     80.51 o
 -16   1  16      268.75      287.57    109.65 o
 -15   1  16     1261.38      982.43    145.16 o
 -14   1  16       76.86       90.86     90.10 o
 -12   1  16       89.94      125.41     96.84 o
 -11   1  16     1176.85     1277.52    103.18 o
 -10   1  16      791.77      778.35     86.07 o
  -9   1  16       66.04       17.83     54.36 o
  -8   1  16     1780.58     1926.56    145.83 o
  -7   1  16       71.82       88.67     53.67 o
  -6   1  16     1707.69     1664.36    104.66 o
  -5   1  16       54.88       42.11     36.33 o
  -4   1  16      868.93      765.60     54.01 o
  -3   1  16     2494.01     2192.27     81.83 o
  -2   1  16     2855.25     2791.20     89.18 o
  -1   1  16        7.66        6.92     28.40 o
   0   1  16      160.54      109.50     35.38 o
   1   1  16     3290.66     3192.18    105.08 o
   2   1  16      711.10      683.82     34.85 o
   3   1  16      191.42      219.45     18.84 o
   4   1  16      790.14      767.48     38.44 o
   5   1  16      639.35      480.01     94.56 o
   6   1  16     1519.12     1469.57    127.50 o
   7   1  16     1979.05     1890.84     73.17 o
   8   1  16       13.51       30.77     26.94 o
   9   1  16        3.37       18.90     28.49 o
  10   1  16      104.39      108.92     24.88 o
  11   1  16      167.21      182.53     30.34 o
  12   1  16      402.79      445.11     47.36 o
  13   1  16        8.98       29.22     34.68 o
  14   1  16        2.31      -14.57     33.42 o
 -19   2  16      395.55      344.25    125.13 o
 -18   2  16       18.59        4.65     99.12 o
 -17   2  16      110.78       99.50    101.87 o
 -16   2  16       67.79      -17.66     88.29 o
 -15   2  16        3.25     -133.10     66.55 o
 -14   2  16      418.75      526.53    116.87 o
 -13   2  16      108.15      -32.18     69.12 o
 -12   2  16     1227.29     1205.06    137.47 o
 -11   2  16     1376.19     1287.57     83.35 o
 -10   2  16      140.73      139.61     55.48 o
  -9   2  16      886.55      866.55     59.53 o
  -8   2  16       11.89       21.94     36.13 o
  -7   2  16     3831.43     3830.99    108.43 o
  -6   2  16      438.91      456.17     44.41 o
  -5   2  16     1402.75     1380.95     61.58 o
  -4   2  16     1289.65     1235.89     56.65 o
  -3   2  16      163.40      143.81     32.50 o
  -2   2  16     2157.91     2113.09     79.28 o
  -1   2  16      863.51      815.83     49.41 o
   0   2  16        3.83      -30.91     26.89 o
   1   2  16      129.06      139.97     63.65 o
   2   2  16      168.93      213.49     32.40 o
   3   2  16     1408.39     1441.39     52.91 o
   4   2  16      357.77      386.96     28.88 o
   5   2  16      323.71      282.28     22.14 o
   6   2  16     1017.54      919.55     38.88 o
   7   2  16       13.78       55.68     19.91 o
   8   2  16      590.16      599.78     30.93 o
   9   2  16      133.63      139.33     22.90 o
  10   2  16      680.20      742.02     41.42 o
  11   2  16      185.11      261.54     33.24 o
  12   2  16       38.49       -7.35     29.45 o
  13   2  16       12.23      -23.77     28.29 o
  14   2  16       28.91       -1.31     40.65 o
 -18   3  16      115.07       54.21    102.15 o
 -17   3  16        1.62       56.01     95.51 o
 -16   3  16      292.10      361.72    122.00 o
 -15   3  16      295.70      205.54     96.84 o
 -14   3  16       54.36      100.16     90.38 o
 -13   3  16       54.35      123.70     77.42 o
 -12   3  16       74.94      121.13     59.96 o
 -11   3  16      222.92      160.73     63.28 o
 -10   3  16      182.55      205.13     44.60 o
  -9   3  16      117.81       65.12     39.73 o
  -8   3  16      455.54      449.91     48.08 o
  -7   3  16       79.15       88.63     37.01 o
  -6   3  16      260.41      245.10     40.59 o
  -5   3  16       14.61       51.19     32.63 o
  -4   3  16      435.87      351.26     55.99 o
  -3   3  16     3031.78     2993.75    101.69 o
  -2   3  16      469.76      372.63     43.93 o
  -1   3  16       72.16       62.59     32.76 o
   0   3  16       11.28      -10.69     27.75 o
   1   3  16      130.50      153.31     44.35 o
   2   3  16     1322.47     1346.79     59.10 o
   3   3  16        3.82      -34.07     36.41 o
   4   3  16     1619.43     1611.17     54.56 o
   5   3  16      118.78       80.08     24.40 o
   6   3  16      772.07      833.48     36.54 o
   7   3  16      572.06      659.27     35.29 o
   8   3  16       15.05       22.54     19.61 o
   9   3  16      419.53      496.76     32.12 o
  10   3  16      129.43      132.27     25.18 o
  11   3  16      749.39      815.25     40.50 o
  12   3  16       90.78      126.56     35.93 o
  13   3  16       26.25      -13.51     30.83 o
 -17   4  16       93.85       93.23    104.91 o
 -16   4  16      196.09      194.28     91.81 o
 -15   4  16      130.64      128.54    122.71 o
 -14   4  16      608.80      772.96     98.54 o
 -13   4  16      200.02      219.46    214.51 o
 -12   4  16      309.47      414.80     78.33 o
 -11   4  16       89.63      133.33    105.71 o
 -10   4  16        2.66       41.64     55.13 o
  -9   4  16      282.07      295.49     49.39 o
  -8   4  16      744.37      810.93     60.48 o
  -7   4  16      682.89      709.31     86.64 o
  -6   4  16       86.45       61.14     36.46 o
  -5   4  16        2.65       49.40     43.53 o
  -4   4  16      544.02      568.63    124.09 o
  -3   4  16       73.66      136.82     41.08 o
  -2   4  16     1779.45     1694.14     79.26 o
  -1   4  16      797.55      819.07     56.64 o
   0   4  16       57.00       26.90     45.44 o
   1   4  16      464.36      482.95     48.99 o
   2   4  16      371.30      395.12     37.50 o
   3   4  16     1457.77     1525.92     61.00 o
   4   4  16       12.40        0.37     27.24 o
   5   4  16      306.76      342.38     32.60 o
   6   4  16      170.89      181.07     28.73 o
   7   4  16       58.71       83.07     27.12 o
   8   4  16      333.75      347.11     33.13 o
   9   4  16       56.91       78.76     27.30 o
  10   4  16      264.21      263.97     31.02 o
  11   4  16        2.88        8.02     35.43 o
  12   4  16        0.28       13.42     28.69 o
 -15   5  16      185.69      215.28     97.64 o
 -14   5  16       34.06      154.71     73.48 o
 -13   5  16      395.12      214.15     76.41 o
 -12   5  16       60.60       65.03     63.12 o
 -11   5  16      326.63      353.96     75.48 o
 -10   5  16      490.16      571.25    149.29 o
  -9   5  16      184.91      136.38     60.54 o
  -8   5  16      334.08      383.09     85.16 o
  -7   5  16       13.22       -1.51     43.71 o
  -6   5  16      434.62      520.79     60.01 o
  -5   5  16      526.42      504.38     57.51 o
  -4   5  16      956.87     1015.80     69.35 o
  -3   5  16     1485.00     1379.97     76.80 o
  -2   5  16        4.19       -9.55     37.99 o
  -1   5  16        7.46       29.84     36.78 o
   0   5  16      213.48      206.46     39.42 o
   1   5  16        3.31        0.72     31.67 o
   2   5  16      519.92      562.04     54.83 o
   3   5  16        4.40       33.87     31.11 o
   4   5  16       74.82       67.45     33.09 o
   5   5  16       38.96       13.95     30.76 o
   6   5  16        1.84       13.71     28.54 o
   7   5  16      278.70      328.52     36.82 o
   8   5  16      106.62      137.61     32.78 o
   9   5  16      117.76      204.61     35.14 o
  10   5  16        2.11      -27.94     31.92 o
  11   5  16      130.70      177.80    118.86 o
 -13   6  16        9.80       93.99     86.87 o
 -12   6  16        8.38      122.12     69.91 o
 -11   6  16      324.75      229.44     89.48 o
 -10   6  16        0.68       12.61     85.97 o
  -9   6  16      185.42      424.97     78.26 o
  -8   6  16       13.76       15.08     55.41 o
  -7   6  16      494.22      529.88    120.76 o
  -6   6  16       59.51       29.03     54.37 o
  -5   6  16      487.00      560.38     82.05 o
  -4   6  16       46.38       28.98     46.28 o
  -3   6  16      383.76      351.62     55.18 o
  -2   6  16      226.92      223.95     51.09 o
  -1   6  16       26.64       45.28     41.53 o
   0   6  16       15.03       15.62     41.75 o
   1   6  16        1.92      -19.93     70.73 o
   2   6  16       35.97       57.27     41.37 o
   3   6  16       78.83      130.24     53.63 o
   4   6  16       21.39        4.35     40.03 o
   5   6  16      119.24      103.67     43.34 o
   6   6  16      137.29      168.51     45.63 o
   7   6  16       51.57       39.27     59.12 o
   8   6  16       86.86       94.33     39.13 o
 -10   7  16       11.54      -16.81     64.49 o
  -9   7  16        5.46       52.08     64.90 o
  -8   7  16        1.49      -38.94    101.96 o
  -7   7  16       23.11       20.92     59.91 o
  -6   7  16      111.20        5.52     55.04 o
  -5   7  16       96.90      132.79     63.25 o
  -4   7  16      191.62      147.85    133.06 o
  -3   7  16       63.92      124.24     60.80 o
  -2   7  16       16.41      -19.93     72.11 o
  -1   7  16       29.18       45.31     80.81 o
   0   7  16      271.38      266.44     94.78 o
   1   7  16      151.75      172.30     54.07 o
   2   7  16      271.41      337.63     61.07 o
   3   7  16       48.26      132.78     50.46 o
   4   7  16      153.93      164.03    100.12 o
   5   7  16       55.41        4.14     45.63 o
 -19   1  17       44.58      -13.29    102.91 o
 -18   1  17        3.46      -93.70     95.60 o
 -17   1  17       33.44       11.77     98.64 o
 -16   1  17        2.70      -85.73     90.38 o
 -15   1  17       77.98      132.44    101.77 o
 -14   1  17       76.52      145.73     93.99 o
 -13   1  17        6.55      -48.23     77.28 o
 -12   1  17        0.84      -31.71     72.63 o
 -11   1  17       81.53       76.26     49.00 o
 -10   1  17      121.49      175.71     52.05 o
  -9   1  17        0.01       67.31     44.47 o
  -8   1  17      161.66      199.18     86.02 o
  -7   1  17        4.37       16.76     39.46 o
  -6   1  17        0.47      -28.35     35.97 o
  -5   1  17       46.13       82.24     39.18 o
  -4   1  17       70.90       57.79     36.75 o
  -3   1  17      350.08      289.33     46.98 o
  -2   1  17       53.65       62.89     33.22 o
  -1   1  17      633.68      580.34     46.59 o
   0   1  17      971.29      963.60     48.95 o
   1   1  17        6.98        2.37     35.93 o
   2   1  17       15.85       37.85     28.21 o
   3   1  17       16.12       21.78     24.20 o
   4   1  17      252.38      265.29     26.48 o
   6   1  17        0.09       42.82     61.71 o
   7   1  17        0.62       20.40     29.12 o
   8   1  17      259.17      308.83     36.30 o
   9   1  17        9.08       14.00     28.29 o
  10   1  17       64.88       72.99     48.21 o
  11   1  17      109.86       97.29     36.77 o
  12   1  17        8.27      -10.56     33.12 o
  13   1  17      156.57      174.20     46.14 o
 -18   2  17      115.05      -63.42     98.26 o
 -17   2  17       29.67       12.63     90.48 o
 -16   2  17       41.15      108.52     97.79 o
 -15   2  17      471.18      393.33    109.94 o
 -14   2  17       70.00      227.66     97.60 o
 -13   2  17       31.89       78.23     85.64 o
 -12   2  17      173.52      177.92     91.43 o
 -11   2  17        2.76      -69.87     51.96 o
 -10   2  17       19.41      -28.91     58.44 o
  -9   2  17        0.68       63.07     45.19 o
  -8   2  17       66.83       35.73     38.89 o
  -7   2  17        0.27        9.59     37.94 o
  -6   2  17       17.57       34.81     33.23 o
  -5   2  17      126.09      105.69     35.44 o
  -4   2  17       34.48       73.38     37.11 o
  -3   2  17      290.29      242.44     35.36 o
  -2   2  17       26.54        5.24     43.90 o
  -1   2  17        6.88       -0.86     28.90 o
   0   2  17      288.93      296.57     36.24 o
   1   2  17      351.89      390.77     58.87 o
   2   2  17       10.63        1.84     25.10 o
   3   2  17       15.74       41.10     23.76 o
   4   2  17      262.36      293.00     27.30 o
   5   2  17       52.50       55.29     21.70 o
   6   2  17        4.41      -10.34     19.37 o
   7   2  17      209.70      198.79     23.75 o
   8   2  17       31.74       26.32     19.87 o
   9   2  17        7.92       29.20     27.28 o
  10   2  17      189.85      232.18     43.73 o
  11   2  17        6.40        5.75     36.20 o
  12   2  17       33.65       78.54     42.03 o
  13   2  17       65.66       75.37     43.50 o
 -17   3  17       21.48       41.49     99.02 o
 -16   3  17       28.89       40.63     95.98 o
 -15   3  17        2.03       42.82     89.43 o
 -14   3  17       81.58       -9.11     75.29 o
 -13   3  17        2.56      -31.37     55.36 o
 -12   3  17      262.05      264.24     70.28 o
 -11   3  17       16.64       60.33     56.53 o
 -10   3  17       37.90       52.95     42.22 o
  -9   3  17      227.35      254.33     47.00 o
  -8   3  17      108.94      100.33     40.14 o
  -7   3  17       38.45       72.31     48.32 o
  -6   3  17      252.95      239.71     41.88 o
  -5   3  17       24.36       17.71     32.29 o
  -4   3  17      113.28      117.53     41.12 o
  -3   3  17       20.09        3.84     35.05 o
  -2   3  17      146.43      192.10     49.36 o
  -1   3  17      183.29      131.47     39.00 o
   0   3  17      528.31      522.47     78.03 o
   1   3  17       64.37       66.03     31.13 o
   2   3  17       12.29       35.24     28.35 o
   3   3  17       39.79      -12.79     29.63 o
   4   3  17       31.89       15.95     24.48 o
   5   3  17       29.59        6.93     23.08 o
   6   3  17      108.36      119.75     23.24 o
   7   3  17       75.77       94.21     23.03 o
   8   3  17        7.16       -3.57     20.82 o
   9   3  17       92.23      114.14     28.66 o
  10   3  17        0.39       18.87     27.26 o
  11   3  17       69.29       87.66     34.81 o
  12   3  17       15.16      -12.98     30.55 o
 -16   4  17        3.76       85.45    102.44 o
 -15   4  17       41.15       24.85     71.12 o
 -14   4  17       74.21       83.48     79.61 o
 -13   4  17       24.71      -66.64     56.76 o
 -12   4  17        0.14      -44.62     84.45 o
 -11   4  17        0.56      -76.12     57.72 o
 -10   4  17       27.79       49.87     56.61 o
  -9   4  17        5.20       -9.27     45.39 o
  -8   4  17       17.76       34.91     49.83 o
  -7   4  17      341.22      315.81     46.32 o
  -6   4  17        8.27       -7.69     36.25 o
  -5   4  17      190.09      156.85     45.74 o
  -4   4  17       37.13       24.48     63.49 o
  -3   4  17       18.58        1.91     47.73 o
  -2   4  17       15.69        7.08     48.08 o
  -1   4  17      105.08       53.67     37.21 o
   0   4  17       10.35       32.19     31.35 o
   1   4  17       65.34       84.21     32.83 o
   2   4  17      145.57      191.43     36.29 o
   3   4  17        1.15        6.67     29.15 o
   4   4  17       34.72       25.73     40.30 o
   5   4  17        8.54       -6.08     35.45 o
   6   4  17      310.67      372.85     33.95 o
   7   4  17       38.26       67.59     25.96 o
   8   4  17       13.57       -2.50     25.46 o
   9   4  17        0.09      -17.92     25.35 o
  10   4  17        2.87        0.97     26.55 o
  11   4  17      157.68      177.35     35.12 o
 -14   5  17       75.60      226.86     81.84 o
 -13   5  17       79.52        2.92     67.41 o
 -12   5  17      179.06      187.02     69.74 o
 -11   5  17        6.75       44.78    106.90 o
 -10   5  17        6.96       -3.35     56.19 o
  -9   5  17        0.08      -33.28     50.93 o
  -8   5  17       26.42       12.92     82.26 o
  -7   5  17       97.94      174.73     51.97 o
  -6   5  17       43.36       89.18     45.05 o
  -5   5  17       11.78       25.51     41.80 o
  -4   5  17      122.62      143.93     45.64 o
  -3   5  17       48.01      100.29     45.04 o
  -2   5  17      152.76      166.16     68.63 o
  -1   5  17      188.16      192.58     45.44 o
   0   5  17       67.90       42.46     38.25 o
   1   5  17        0.00       37.11     36.70 o
   2   5  17       14.34       11.99     32.47 o
   3   5  17      135.65       99.77     35.73 o
   4   5  17       78.23       55.85     35.06 o
   5   5  17        5.31       37.72     32.23 o
   6   5  17       15.70        1.04     31.10 o
   7   5  17        2.89        9.64     28.81 o
   8   5  17        2.44       -6.32     28.99 o
   9   5  17      120.04       50.48     35.53 o
 -12   6  17       21.42       57.15     71.39 o
 -11   6  17      133.74      128.70     70.69 o
 -10   6  17       28.68      103.20     66.61 o
  -9   6  17        2.80      127.52     91.52 o
  -8   6  17       11.66      108.30     59.06 o
  -7   6  17       21.89      -32.96     70.92 o
  -6   6  17       14.55       83.09     58.57 o
  -5   6  17        5.15      -58.95     43.26 o
  -4   6  17       79.33      135.40     50.75 o
  -3   6  17        5.32      -10.13     43.34 o
  -2   6  17      184.99      236.06     51.02 o
  -1   6  17       25.44       38.66     44.32 o
   0   6  17       84.19       58.00     43.77 o
   1   6  17        1.81      -67.54     36.78 o
   2   6  17       58.17       54.83     42.50 o
   3   6  17       24.83       90.26     43.11 o
   4   6  17       32.88       29.61     41.60 o
   5   6  17       12.71       67.49     41.45 o
   6   6  17      103.72       86.22     43.61 o
   7   6  17       30.94      -31.46     39.66 o
  -8   7  17       22.73      -14.15     77.66 o
  -7   7  17       57.16       26.82     77.38 o
  -6   7  17       94.88      100.48     61.05 o
  -5   7  17       10.51      -63.81     55.59 o
  -4   7  17      247.88      241.59     67.26 o
  -3   7  17        2.09      -41.81     51.72 o
  -2   7  17        0.37      -18.00     72.06 o
  -1   7  17       45.51       62.52     50.72 o
   0   7  17        4.75        8.04     44.23 o
   1   7  17       34.56       27.93     45.79 o
   2   7  17        8.09       51.70     47.07 o
 -11   0  18       41.89       83.17     95.51 o
 -10   0  18      442.65      626.69    117.44 o
  -9   0  18      192.70      199.37     93.42 o
  -8   0  18      171.20      305.80     93.42 o
  -7   0  18       28.14      124.37     83.17 o
  -6   0  18       83.69      129.78     82.41 o
  -5   0  18        2.16      -66.84     58.77 o
  -4   0  18      264.50      255.10     80.03 o
  -3   0  18        0.21      -40.92     58.48 o
  -2   0  18     3630.18     3432.62    182.66 o
  -1   0  18      932.04     1044.22     66.65 o
   0   0  18     1429.63     1322.54     78.04 o
   1   0  18     1414.36     1445.95     68.59 o
   2   0  18     1284.91     1247.27     60.04 o
   3   0  18     3136.23     3272.98     95.14 o
   4   0  18        0.60      -64.18     35.03 o
   7   0  18      193.37      254.82     89.34 o
   8   0  18      162.72      175.54     88.20 o
   9   0  18      246.39      145.64     83.26 o
  10   0  18       94.52      175.83     95.03 o
  11   0  18       29.08      -16.04     73.01 o
  12   0  18      195.82      146.23     42.75 o
 -18   1  18       43.53       48.61    110.89 o
 -17   1  18        1.33       40.82    102.34 o
 -16   1  18      355.49      497.48    124.75 o
 -15   1  18     1037.88      792.74    137.00 o
 -14   1  18       22.31       -2.94     76.33 o
 -13   1  18      318.71      166.90     97.98 o
 -12   1  18        6.33      -59.72     75.29 o
 -11   1  18     1974.14     1927.86    102.43 o
 -10   1  18     1616.81     1477.80    163.27 o
  -9   1  18      436.01      336.94     56.63 o
  -8   1  18       14.24       23.67     42.79 o
  -7   1  18      255.48      183.95     48.14 o
  -6   1  18     1608.28     1621.45     80.70 o
  -5   1  18      591.73      604.30     61.63 o
  -4   1  18        0.72       22.78     36.92 o
  -3   1  18      451.07      435.88     46.09 o
  -2   1  18       42.43       72.43     34.29 o
  -1   1  18     2380.66     2365.12     93.83 o
   0   1  18     1556.66     1527.76     64.02 o
   1   1  18       33.67       79.59     54.92 o
   2   1  18      259.80      239.22     63.51 o
   3   1  18        6.48       47.30     26.32 o
   4   1  18      969.05     1002.98     46.49 o
   5   1  18      231.78      240.67     41.39 o
   7   1  18      268.68      246.10     89.24 o
   8   1  18       29.12       63.55     30.33 o
   9   1  18      192.15      203.02     59.26 o
  10   1  18       24.22       28.30     30.86 o
  11   1  18      256.97      299.97     99.17 o
  12   1  18       58.11       60.02     41.33 o
 -17   2  18       16.79     -149.91     86.39 o
 -16   2  18        2.02       35.60     89.72 o
 -15   2  18      298.41      450.58    123.52 o
 -14   2  18     1101.76     1073.67    149.24 o
 -13   2  18      137.70        1.04     80.32 o
 -12   2  18      307.00      388.49    105.67 o
 -11   2  18      768.31      866.94     93.78 o
 -10   2  18      644.70      601.05     67.78 o
  -9   2  18      666.80      804.93     70.72 o
  -8   2  18      131.49       52.97     45.31 o
  -7   2  18      408.83      339.40     53.02 o
  -6   2  18      410.97      351.88     50.15 o
  -5   2  18      806.87      779.70     53.66 o
  -4   2  18      315.32      350.16     40.43 o
  -3   2  18      421.13      455.67     41.84 o
  -2   2  18      839.22      846.54     47.95 o
  -1   2  18      533.46      472.09     43.88 o
   0   2  18        2.12        1.17     28.85 o
   1   2  18       10.12       25.96     28.55 o
   2   2  18        9.80       10.46     25.22 o
   3   2  18      461.72      509.27     59.73 o
   4   2  18      665.25      617.23     52.36 o
   5   2  18        7.35       -7.74     28.68 o
   6   2  18      291.69      289.68     26.68 o
   7   2  18        0.95        2.79     28.95 o
   8   2  18      798.29      761.94     45.59 o
   9   2  18       29.77       39.40     30.00 o
  10   2  18      125.62      119.79     39.12 o
  11   2  18       18.76       -3.74     36.25 o
  12   2  18       33.16      164.05     64.27 o
 -16   3  18      293.45      403.68    125.22 o
 -15   3  18      317.28      340.07    118.96 o
 -14   3  18       29.75       16.52     85.92 o
 -13   3  18       70.99      124.18     90.29 o
 -12   3  18        2.95       72.82     85.92 o
 -11   3  18      825.27      751.88     89.13 o
 -10   3  18      939.18      937.96     77.40 o
  -9   3  18       86.25       85.82     42.32 o
  -8   3  18       93.57       25.06     38.34 o
  -7   3  18      160.16      183.98     43.20 o
  -6   3  18      338.78      298.52     43.78 o
  -5   3  18      894.95      867.54     56.36 o
  -4   3  18       14.92       -6.06     32.03 o
  -3   3  18      184.99      245.26     60.11 o
  -2   3  18       70.82       69.45     52.51 o
  -1   3  18      720.81      787.27     53.76 o
   0   3  18      769.54      889.99     54.36 o
   1   3  18      247.33      272.28     39.11 o
   2   3  18      216.86      326.14     37.20 o
   3   3  18      211.78      224.30     30.64 o
   4   3  18      649.07      676.54     38.68 o
   5   3  18       88.13      103.09     38.01 o
   6   3  18      388.61      419.31     31.28 o
   7   3  18      520.90      528.67     30.93 o
   8   3  18       78.88       96.86     28.03 o
   9   3  18       61.39       71.05     28.32 o
  10   3  18        9.14        0.29     30.17 o
  11   3  18        2.79       14.95     39.22 o
 -15   4  18      292.59      329.74     89.34 o
 -14   4  18      660.77      674.69    101.39 o
 -13   4  18        0.03       22.01     63.82 o
 -12   4  18      393.47      449.95     81.82 o
 -11   4  18        1.14       38.37     66.41 o
 -10   4  18      211.84      189.11     85.64 o
  -9   4  18      249.90      370.22     71.75 o
  -8   4  18       15.87       -9.02     38.88 o
  -7   4  18       65.02       92.38     40.56 o
  -6   4  18      184.85      179.77     43.44 o
  -5   4  18      176.55      156.36     45.22 o
  -4   4  18      342.97      381.21     52.67 o
  -3   4  18       34.11       72.69     40.69 o
  -2   4  18      758.36      875.97     61.25 o
  -1   4  18     1043.23      982.02     62.40 o
   0   4  18        2.53       10.46     32.23 o
   1   4  18      286.33      300.03     39.63 o
   2   4  18      545.91      519.20     43.08 o
   3   4  18      871.00      925.03     49.88 o
   4   4  18        0.36       12.74     29.22 o
   5   4  18      257.80      254.55     35.07 o
   6   4  18      157.10      222.85     33.55 o
   7   4  18      331.09      421.48     38.15 o
   8   4  18      162.20      145.59     29.14 o
   9   4  18       19.22       30.18     28.06 o
  10   4  18        5.96       14.53     51.17 o
 -13   5  18      182.48      113.58     92.14 o
 -12   5  18       42.55      -55.62     60.18 o
 -11   5  18      207.81      380.15     81.36 o
 -10   5  18      640.53      778.11     92.11 o
  -9   5  18       25.43      -11.29     51.89 o
  -8   5  18      411.25      407.89     74.47 o
  -7   5  18       10.81       57.27     47.40 o
  -6   5  18      544.08      566.26     72.76 o
  -5   5  18      417.07      487.13     92.84 o
  -4   5  18       56.61       62.82     43.41 o
  -3   5  18      294.27      300.17     52.41 o
  -2   5  18       20.25       81.93     41.80 o
  -1   5  18       48.73       63.30     39.98 o
   0   5  18      147.91      184.39     43.29 o
   1   5  18      131.45       51.28     39.25 o
   2   5  18      100.48       77.05     38.92 o
   3   5  18        2.20       10.45     35.52 o
   4   5  18      188.89      166.82     52.56 o
   5   5  18      153.60      166.47     43.54 o
   6   5  18      138.17      116.55     40.64 o
   7   5  18      210.14      322.07     46.98 o
   8   5  18        0.72      -38.37     60.86 o
 -10   6  18        5.76        3.61     62.41 o
  -9   6  18      512.32      358.55     78.37 o
  -8   6  18        0.88       17.65     98.78 o
  -7   6  18      512.31      480.34     80.01 o
  -6   6  18       21.79     -127.05     98.69 o
  -5   6  18      175.52      195.32     64.49 o
  -4   6  18       22.19      -30.55     45.18 o
  -3   6  18       67.26      124.86     50.25 o
  -2   6  18      292.81      236.52     54.37 o
  -1   6  18       64.10       95.10     48.18 o
   0   6  18        0.97       38.62     44.69 o
   1   6  18        1.65       30.54     41.15 o
   2   6  18       32.33        6.28     56.84 o
   3   6  18      131.74      207.72     49.56 o
   4   6  18       41.84       48.41     43.30 o
   5   6  18      167.78      264.80     60.03 o
 -17   1  19        2.61      -72.06     96.46 o
 -16   1  19        7.56     -170.32     85.16 o
 -15   1  19        0.76      -67.50     85.64 o
 -14   1  19       42.70       98.64     92.85 o
 -13   1  19       95.29        5.41     86.87 o
 -12   1  19       26.99        2.66     80.79 o
 -11   1  19        5.63      -26.54     58.70 o
 -10   1  19      219.47      113.20     53.29 o
  -9   1  19       28.89       19.18     47.53 o
  -8   1  19      155.11       59.96     45.68 o
  -7   1  19        3.75       12.19     44.16 o
  -6   1  19      158.03      141.32     43.71 o
  -5   1  19       38.99       88.71     41.67 o
  -4   1  19      334.54      358.51     48.14 o
  -3   1  19      104.45      141.66     50.95 o
  -2   1  19       20.34       25.42     34.30 o
  -1   1  19        7.11       27.76     32.16 o
   0   1  19       68.72       70.51     31.26 o
   1   1  19       15.13       49.42     36.42 o
   2   1  19      144.87      169.55     33.98 o
   3   1  19      115.49      184.52     29.93 o
   4   1  19       26.08       25.35     43.58 o
   5   1  19       13.54       35.41     38.36 o
   7   1  19       26.39       77.09     45.19 o
   8   1  19        0.15       15.38     42.77 o
   9   1  19        7.63       -9.11     51.38 o
  10   1  19       16.42       19.01     56.77 o
  11   1  19      105.35      179.11     39.93 o
 -16   2  19       31.92      -36.36     96.17 o
 -15   2  19        0.28      -70.44     86.58 o
 -14   2  19       18.99       82.41     95.89 o
 -13   2  19       24.55       -7.69     81.27 o
 -12   2  19        9.49       15.00     79.94 o
 -11   2  19      178.91      309.88     99.59 o
 -10   2  19        5.57       56.47     49.87 o
  -9   2  19      121.83       81.63     48.94 o
  -8   2  19        2.66       21.97     44.63 o
  -7   2  19       96.69      107.24     46.83 o
  -6   2  19       18.79        2.20     39.77 o
  -5   2  19       74.97       31.58     39.30 o
  -4   2  19       26.53       -7.11     38.00 o
  -3   2  19      328.00      311.43     45.72 o
  -2   2  19      137.70       73.25     36.83 o
  -1   2  19       62.04       55.08     34.48 o
   0   2  19      180.75      146.23     53.21 o
   1   2  19      216.98      271.96     54.02 o
   2   2  19        3.06        9.59     50.46 o
   3   2  19      200.54      205.81     37.00 o
   4   2  19      144.25      169.31     33.12 o
   5   2  19       44.31       30.99     23.63 o
   6   2  19       11.13       17.48     33.39 o
   7   2  19        2.49       37.11     32.61 o
   8   2  19       10.72      -11.58     28.64 o
   9   2  19       89.53      109.49     45.86 o
  10   2  19       55.12       87.37     39.78 o
 -15   3  19       30.37      -79.56     85.45 o
 -14   3  19        8.70      137.00     96.93 o
 -13   3  19        6.55      -92.09     72.06 o
 -12   3  19       10.32       13.10     81.46 o
 -11   3  19        4.88      -16.71     75.57 o
 -10   3  19       56.51       92.59     76.62 o
  -9   3  19        0.07      -14.68     44.10 o
  -8   3  19       62.77       47.61     41.45 o
  -7   3  19      167.47      178.74     45.33 o
  -6   3  19      148.59      144.65     42.57 o
  -5   3  19       31.39       58.67     37.11 o
  -4   3  19        4.98        1.02     32.77 o
  -3   3  19        6.72      -23.12     30.83 o
  -2   3  19       52.05      136.79     40.35 o
  -1   3  19      168.61      214.87     45.86 o
   0   3  19       56.11       53.40     34.47 o
   1   3  19       21.24      -19.75     30.54 o
   2   3  19      260.36      261.50     37.10 o
   3   3  19       76.63       83.94     27.98 o
   4   3  19        3.95       -0.81     24.45 o
   5   3  19       39.10       51.22     25.45 o
   6   3  19        5.14       42.28     35.41 o
   7   3  19       37.91       46.98     29.40 o
   8   3  19      126.05      181.40     30.89 o
   9   3  19        9.79      -14.23     35.67 o
 -14   4  19       31.85       23.38     82.50 o
 -13   4  19        5.11      -18.97     66.40 o
 -12   4  19       22.89       90.84     67.82 o
 -11   4  19      137.70        0.97     59.48 o
 -10   4  19       16.67       78.30     61.84 o
  -9   4  19       12.53      186.86     63.04 o
  -8   4  19       23.12       74.07     48.33 o
  -7   4  19        5.43       52.48     39.56 o
  -6   4  19        6.79        4.71     61.73 o
  -5   4  19        0.38       15.88     36.23 o
  -4   4  19       30.90       83.89     44.27 o
  -3   4  19        4.03        4.81     38.73 o
  -2   4  19        3.37       14.97     51.41 o
  -1   4  19       70.01       76.27     50.40 o
   0   4  19       13.59      -26.34     43.49 o
   1   4  19       36.59       28.56     32.73 o
   2   4  19        1.90       13.68     29.49 o
   3   4  19       47.64       71.83     32.60 o
   4   4  19        6.26       51.54     30.82 o
   5   4  19        6.56      -10.95     29.63 o
   6   4  19       13.34       12.47     28.86 o
   7   4  19       55.87       92.46     31.40 o
   8   4  19        0.16      -21.34     30.17 o
 -11   5  19       24.50        6.76     59.20 o
 -10   5  19       40.17       32.86     61.63 o
  -9   5  19        2.18      -20.76     58.41 o
  -8   5  19        0.75       27.41     59.47 o
  -7   5  19        6.89       14.26     55.35 o
  -6   5  19        0.00      -17.97     43.75 o
  -5   5  19        0.05       55.57     45.23 o
  -4   5  19       10.51       15.16     42.03 o
  -3   5  19        4.07      -26.23     51.42 o
  -2   5  19       21.56       -0.32     47.56 o
  -1   5  19       10.50       60.10     40.66 o
   0   5  19       94.66       87.86     53.34 o
   1   5  19       23.01       27.95     39.94 o
   2   5  19       37.34       10.97     38.94 o
   3   5  19       44.61       72.85     56.11 o
   4   5  19        8.75       22.44     64.51 o
   5   5  19        9.90      -21.62     36.60 o
   6   5  19        1.97       24.08     48.99 o
  -7   6  19        6.16        0.99     56.90 o
  -6   6  19       61.01      -15.58     64.51 o
  -5   6  19       21.36       21.11    132.16 o
  -4   6  19       75.63       97.29     56.90 o
  -3   6  19       75.71        7.44     46.92 o
  -2   6  19        0.01      101.25     49.24 o
  -1   6  19       55.55       80.85     47.90 o
   0   6  19        6.11      -23.45     59.10 o
   1   6  19       18.33      -16.26     41.93 o
   2   6  19        4.61        8.53     68.83 o
 -10   0  20     1920.20     2023.91    186.65 o
  -9   0  20      345.41      306.37    105.86 o
  -8   0  20       18.83      123.61     95.03 o
  -7   0  20       24.46       63.61     87.34 o
  -6   0  20       74.91      112.41     85.73 o
  -5   0  20        1.74     -101.21     69.88 o
  -4   0  20     1293.65     1342.53    132.25 o
  -3   0  20       74.37       34.56     45.80 o
  -2   0  20     2323.98     2130.40    114.83 o
  -1   0  20      678.00      786.55     61.28 o
   0   0  20      848.08      918.76     62.28 o
   1   0  20       77.71      100.56     39.59 o
   2   0  20      815.85      858.28    120.67 o
   3   0  20     1034.85     1118.00     92.66 o
   4   0  20       70.57      149.81     50.03 o
   5   0  20       21.14      -17.66     40.25 o
   9   0  20      161.26      202.13     96.74 o
 -15   1  20      126.86      -40.63     96.08 o
 -14   1  20       40.93       47.56     94.84 o
 -13   1  20      794.35      608.65    125.32 o
 -12   1  20      207.13      222.63     98.93 o
 -11   1  20      404.99      258.33     98.26 o
 -10   1  20      252.69      198.16     57.23 o
  -9   1  20      101.82      121.90     53.97 o
  -8   1  20      249.63      311.84    104.00 o
  -7   1  20      213.79      245.91     52.29 o
  -6   1  20      212.16      180.98     48.62 o
  -5   1  20      938.47     1101.46     69.89 o
  -4   1  20        2.37       -0.65     38.41 o
  -3   1  20       38.55       44.14     37.28 o
  -2   1  20        3.43      -16.70     34.11 o
  -1   1  20     1016.66     1028.53     60.63 o
   0   1  20     1435.40     1508.67     67.79 o
   1   1  20       28.13      -17.69     28.63 o
   2   1  20       95.81      132.64     24.52 o
   3   1  20      143.32      102.70     25.39 o
   4   1  20      105.52       92.19     49.46 o
   5   1  20      118.96       96.84     44.43 o
   7   1  20      562.06      575.81     62.00 o
   9   1  20      149.67      134.43     93.80 o
 -15   2  20      289.35      206.30    108.14 o
 -14   2  20     1163.96     1220.82    159.78 o
 -13   2  20      256.14      524.82    121.90 o
 -12   2  20       14.20      -53.64     77.00 o
 -11   2  20       95.03       55.16     80.13 o
 -10   2  20      597.10      602.98    106.09 o
  -9   2  20     1253.93     1246.13     86.75 o
  -8   2  20      143.57      127.23     50.72 o
  -7   2  20      120.98      158.86     49.92 o
  -6   2  20      146.44      101.01     46.27 o
  -5   2  20      317.53      350.25     53.05 o
  -4   2  20      266.19      232.44     47.77 o
  -3   2  20       84.78       83.95     39.28 o
  -2   2  20      276.88      297.92     45.02 o
  -1   2  20      179.05      144.13     37.83 o
   0   2  20       12.82       65.15     37.42 o
   1   2  20       49.70       74.91     44.10 o
   2   2  20      108.76       63.36     35.97 o
   3   2  20      212.20      249.50     38.02 o
   4   2  20      627.41      629.53     46.85 o
   5   2  20        3.19        8.71     22.64 o
   6   2  20       25.23       61.10     35.56 o
   7   2  20      277.55      334.71     56.16 o
   8   2  20      625.40      651.66     75.00 o
   9   2  20      383.97      504.79     68.74 o
 -14   3  20       88.45      181.62    103.01 o
 -13   3  20      471.69      344.25    113.36 o
 -12   3  20        0.63       11.58     83.45 o
 -11   3  20       85.36      174.78     93.80 o
 -10   3  20       53.12       18.70     75.38 o
  -9   3  20        8.72       62.94     46.54 o
  -8   3  20      211.39      211.67     47.94 o
  -7   3  20       32.04       30.43     39.13 o
  -6   3  20      596.77      567.62     53.95 o
  -5   3  20      216.80      147.61     42.58 o
  -4   3  20       32.99       34.25     35.83 o
  -3   3  20      301.72      296.63     48.59 o
  -2   3  20        5.96        1.03     37.16 o
  -1   3  20     1220.29     1302.40     69.25 o
   0   3  20      377.80      439.30     46.65 o
   1   3  20      170.75      136.41     50.90 o
   2   3  20       90.02      105.30     32.95 o
   3   3  20       25.13       77.28     29.58 o
   4   3  20      708.31      761.44     51.59 o
   5   3  20      179.38      245.91     36.46 o
   6   3  20      259.57      281.34     35.64 o
   7   3  20       50.21       39.55     44.76 o
 -12   4  20       33.68        5.86     63.96 o
 -11   4  20       93.00      108.59    174.69 o
 -10   4  20       81.84      173.03     96.13 o
  -9   4  20      339.21      315.10     73.00 o
  -8   4  20      344.47      249.97     68.36 o
  -7   4  20      126.02      162.95     46.78 o
  -6   4  20       83.52      152.98     44.60 o
  -5   4  20      238.42      356.78     49.44 o
  -4   4  20      208.05      237.60     45.79 o
  -3   4  20        0.00       86.22     42.22 o
  -2   4  20      360.13      356.90     51.64 o
  -1   4  20      272.90      352.62     55.74 o
   0   4  20      114.01       90.04     53.97 o
   1   4  20      329.27      254.92     40.89 o
   2   4  20       82.01       82.82     33.22 o
   3   4  20      796.39      845.03     53.94 o
   4   4  20       30.95       79.01     32.80 o
   5   4  20      216.60      311.56     83.97 o
   6   4  20        1.51       33.00     38.01 o
  -9   5  20        0.14      -12.75     61.26 o
  -8   5  20      282.79      337.74     78.70 o
  -7   5  20        0.65       -4.94     53.83 o
  -6   5  20      167.94      204.57     54.82 o
  -5   5  20       97.38       62.15     44.67 o
  -4   5  20        0.21      -11.65     45.82 o
  -3   5  20      100.80      183.20     50.93 o
  -2   5  20        3.97       16.45     42.56 o
  -1   5  20       66.66       73.98     44.01 o
   0   5  20       55.49       54.54     43.19 o
   1   5  20       85.78      104.50     43.16 o
   2   5  20       37.27       68.99     50.43 o
   3   5  20       31.03       42.57     63.69 o
 -14   1  21        0.14      111.36    103.01 o
 -13   1  21       34.78       -8.73     90.29 o
 -12   1  21       28.63      -36.46     82.31 o
 -11   1  21        0.94       49.56     87.15 o
 -10   1  21      126.00      -21.63     62.57 o
  -9   1  21        1.53       -7.97     62.57 o
  -8   1  21       76.01       25.31     48.54 o
  -7   1  21      219.40      270.31     81.59 o
  -6   1  21      239.90      275.04     54.24 o
  -5   1  21        1.96        6.79     41.31 o
  -4   1  21        3.98      -15.96     38.61 o
  -3   1  21       26.22       58.11     39.13 o
  -2   1  21       22.27       14.88     35.74 o
  -1   1  21       54.52       60.62     35.67 o
   0   1  21       15.00       47.47     32.03 o
   1   1  21        0.61       -1.84     25.28 o
   2   1  21      116.12      136.56     24.39 o
   3   1  21      142.00      175.80     26.80 o
   4   1  21       29.49       39.28     36.49 o
   5   1  21       26.01      110.22     47.28 o
   6   1  21       35.83      -69.88     52.41 o
   7   1  21        0.18       49.84     47.18 o
 -13   2  21       21.15       63.80     95.89 o
 -12   2  21       12.07       70.73     86.87 o
 -11   2  21       60.48      248.08     98.55 o
 -10   2  21        0.04     -129.31     70.35 o
  -9   2  21        6.88      -49.63     47.66 o
  -8   2  21        0.48      -23.02     47.30 o
  -7   2  21        4.54      -58.37     41.54 o
  -6   2  21        0.65      -30.59     42.28 o
  -5   2  21        2.21       80.41     43.63 o
  -4   2  21       98.05      129.82     43.86 o
  -3   2  21       14.57        2.93     39.23 o
  -2   2  21       83.43       82.61     46.65 o
  -1   2  21      105.68       73.94     37.40 o
   0   2  21       16.22       80.18     36.03 o
   1   2  21        1.03       52.04     33.24 o
   2   2  21        0.25       39.81     35.40 o
   3   2  21       19.38       36.61     31.27 o
   4   2  21       20.57       13.17     28.13 o
   5   2  21        3.61      -36.32     38.62 o
   6   2  21       97.36      145.71     48.80 o
   7   2  21       99.49      155.36     59.72 o
 -12   3  21       50.55       63.04     86.39 o
 -11   3  21       30.93      101.77     86.01 o
 -10   3  21        0.36       21.55     79.46 o
  -9   3  21        3.56       -5.69     62.97 o
  -8   3  21        0.61      -19.60     50.07 o
  -7   3  21        0.82      -31.65     45.22 o
  -6   3  21        8.87       -0.82     38.21 o
  -5   3  21       75.85       55.69     40.17 o
  -4   3  21      128.70      109.20     39.22 o
  -3   3  21      163.26      162.85     39.30 o
  -2   3  21       35.69       23.94     34.79 o
  -1   3  21       28.77       21.25     33.60 o
   0   3  21      133.00      161.94     39.30 o
   1   3  21        3.42       -7.57     52.42 o
   2   3  21       76.19      100.43     34.23 o
   3   3  21        0.25       -0.14     64.30 o
   4   3  21       37.81       49.82     33.88 o
   5   3  21        8.14       35.22     31.30 o
 -10   4  21        3.14       44.38     62.15 o
  -9   4  21        4.88      -47.20     59.15 o
  -8   4  21       24.77       37.66     58.38 o
  -7   4  21       40.19       95.47     52.56 o
  -6   4  21       60.70      131.64     44.82 o
  -5   4  21       37.39      -38.50     37.48 o
  -4   4  21        0.09       -5.09     38.80 o
  -3   4  21       31.89      -51.53     36.85 o
  -2   4  21        7.73      -57.91     40.00 o
  -1   4  21        0.77       44.32     42.74 o
   0   4  21       10.15       31.59     40.10 o
   1   4  21       21.91       14.18     37.31 o
   2   4  21       24.13       42.31     35.79 o
   3   4  21       62.95       82.25     34.78 o
  -5   5  21       12.02       18.99     57.75 o
  -4   5  21        2.69        6.58     46.81 o
  -3   5  21        0.02      -19.44     46.61 o
  -2   5  21      122.87      256.14     64.43 o
  -9   0  22      596.78      704.73    133.86 o
  -8   0  22      492.17      385.21     91.28 o
  -7   0  22        5.76      -89.61     54.14 o
  -6   0  22        1.23      -20.60     53.48 o
  -5   0  22     1145.49     1133.36     93.15 o
  -4   0  22     1576.54     1425.90     97.33 o
  -3   0  22        1.18       -6.46     91.00 o
  -2   0  22      151.08      136.07     49.73 o
  -1   0  22       26.20       27.65     42.98 o
   0   0  22      655.79      755.43     62.19 o
   1   0  22      435.79      424.70     72.49 o
   2   0  22       10.44      -24.11     63.32 o
   3   0  22        6.76      -34.08     57.63 o
   4   0  22        3.66      -11.20     52.98 o
   5   0  22      319.25      259.37     59.24 o
 -12   1  22      572.36      456.94    119.43 o
 -11   1  22       13.84     -106.43     76.62 o
 -10   1  22       39.16      -37.69     77.38 o
  -9   1  22      152.81      134.07     80.20 o
  -8   1  22      145.00      207.07     59.93 o
  -7   1  22       95.90       83.70     51.74 o
  -6   1  22      134.36      146.96     58.18 o
  -5   1  22      445.45      513.48     90.48 o
  -4   1  22       60.37      -30.77     41.12 o
  -3   1  22      398.50      465.44     54.75 o
  -2   1  22        0.36       35.42     40.28 o
  -1   1  22      313.51      336.88     51.88 o
   0   1  22      348.91      399.12     50.99 o
   1   1  22       11.76       20.15     34.66 o
   2   1  22        4.10      -53.17     26.58 o
   3   1  22       32.08       14.09     40.85 o
   4   1  22      238.94      265.51     67.83 o
   5   1  22      197.46      187.24     38.76 o
 -11   2  22       12.49      -42.34     77.47 o
 -10   2  22      179.43      135.86     87.53 o
  -9   2  22      828.06      903.06     80.91 o
  -8   2  22       72.15        4.12     74.64 o
  -7   2  22        3.90      -89.58     44.79 o
  -6   2  22       30.39      -23.10     59.25 o
  -5   2  22      442.19      401.69     56.59 o
  -4   2  22      930.11      953.95     69.46 o
  -3   2  22      156.61      153.52     46.17 o
  -2   2  22       45.27       61.59     40.29 o
  -1   2  22        9.47      -46.72     35.40 o
   0   2  22       86.31      159.28     39.67 o
   1   2  22      358.56      487.56     46.96 o
   2   2  22       36.83       55.81     32.03 o
   3   2  22       33.12       74.25     53.31 o
   4   2  22        0.80      -43.09     67.88 o
  -9   3  22       43.02       76.90     80.60 o
  -8   3  22      562.72      596.02     86.47 o
  -7   3  22       19.04       20.12     50.04 o
  -6   3  22      245.22      387.79     80.28 o
  -5   3  22      268.05      239.97     55.25 o
  -4   3  22       50.31       93.45     71.02 o
  -3   3  22      397.40      453.31     58.53 o
  -2   3  22        8.43      -15.44     39.57 o
  -1   3  22      420.56      434.59     52.73 o
   0   3  22      482.64      540.01     54.42 o
   1   3  22        6.18       10.70     42.36 o
   2   3  22       91.57      145.16     68.54 o
   3   3  22       70.60      134.51     41.46 o
  -6   4  22        4.14       58.41     57.21 o
  -5   4  22      249.21      273.45     50.55 o
  -4   4  22      720.89      823.97     81.00 o
  -3   4  22      128.43       80.67     55.57 o
  -2   4  22      143.43      155.38     44.18 o
  -1   4  22        6.33      -23.01     48.14 o
  -9   1  23        8.40      -26.27     52.40 o
  -8   1  23       38.09       65.16     64.75 o
  -7   1  23       23.62       22.78     50.24 o
  -6   1  23        2.54      -47.39     46.15 o
  -5   1  23       15.65       51.88     46.79 o
  -4   1  23        2.73      -45.42     42.42 o
  -3   1  23        1.24       51.79     43.14 o
  -2   1  23      158.10      112.16     38.33 o
  -1   1  23       43.93       23.11     32.22 o
   0   1  23       45.09       24.19     30.83 o
   1   1  23       77.91      162.90     61.76 o
   2   1  23       13.95        8.32     46.77 o
  -8   2  23        2.59      -49.58     50.48 o
  -7   2  23        7.96      -11.11     49.37 o
  -6   2  23       78.34       44.72     49.87 o
  -5   2  23      164.98      121.62     52.73 o
  -4   2  23       15.26      -47.38     42.04 o
  -3   2  23        0.33       33.62     41.16 o
  -2   2  23       91.98       79.75     43.56 o
  -1   2  23       52.41       -9.95     62.34 o
   0   2  23        0.92        5.92     36.74 o
   1   2  23       16.36       10.85     39.26 o
 
